# Supplementary material for: Astragaloside IV Alleviates Infarction Induced Cardiomyocyte Injury by Improving Mitochondrial Morphology and Function
Source: Front Cardiovasc Med. 2022 Feb 21;9:810541. doi: 10.3389/fcvm.2022.810541 (PMC8899080; doi:10.3389/fcvm.2022.810541)
Supplement: Supplementary file 1 [file Table_1.XLSX]

## Sheet: Sheet1
				Normal					Model					AS-IV				Bet
Pre
Post
28 days
Normal Pre EF FS
	VisualSonics? Measurement Export										VisualSonics? Measurement Export										VisualSonics? Measurement Export										VisualSonics? Measurement Export
	Institution										Institution										Institution										Institution
	Report Date	2021-07-13									Report Date	2021-07-13									Report Date	2021-07-13									Report Date	2021-07-13
	Versioning Information										Versioning Information										Versioning Information										Versioning Information
	Company Name	Model	SW Ver	SW Build	Rept Ver						Company Name	Model	SW Ver	SW Build	Rept Ver						Company Name	Model	SW Ver	SW Build	Rept Ver						Company Name	Model	SW Ver	SW Build	Rept Ver
	VisualSonics?	Vevo? LAB	1.7.1	7101	8						VisualSonics?	Vevo? LAB	1.7.1	7101	8						VisualSonics?	Vevo? LAB	1.7.1	7101	8						VisualSonics?	Vevo? LAB	1.7.1	7101	8
	Study	1									Study	1									Study	1									Study	1
	Study Name	zw-20210608									Study Name	zw-20210608									Study Name	zw-20210608									Study Name	zw-20210608
	Owner User Name	ZW									Owner User Name	ZW									Owner User Name	ZW									Owner User Name	ZW
	Granting Institution										Granting Institution										Granting Institution										Granting Institution
	Study Date	2021-06-08									Study Date	2021-06-08									Study Date	2021-06-08									Study Date	2021-06-08
	Study Time	09:46:53									Study Time	09:46:53									Study Time	09:46:53									Study Time	09:46:53
	Study Notes										Study Notes										Study Notes										Study Notes
	Series Name	1									Series Name	2									Series Name	3									Series Name	4
	Acquired By	asun									Acquired By	asun									Acquired By	asun									Acquired By	asun
	Series Date	2021-06-08									Series Date	2021-06-08									Series Date	2021-06-08									Series Date	2021-06-08
	Series Time	09:46:53									Series Time	09:50:38									Series Time	09:52:30									Series Time	09:54:29
	Animal ID										Animal ID										Animal ID										Animal ID
	Sex										Sex										Sex										Sex
	Series Notes										Series Notes										Series Notes										Series Notes
	Application	Cardiology									Application	Cardiology									Application	Cardiology									Application	Cardiology
	Measurement Package	Cardiac Package									Measurement Package	Cardiac Package									Measurement Package	Cardiac Package									Measurement Package	Cardiac Package
	Color										Color										Color										Color
	Strain										Strain										Strain										Strain
	Source										Source										Source										Source
	Weight										Weight										Weight										Weight
	Type										Type										Type										Type
	Date of birth										Date of birth										Date of birth										Date of birth
	Temperature										Temperature										Temperature										Temperature
	Heart rate										Heart rate										Heart rate										Heart rate
	Anesthetic Type										Anesthetic Type										Anesthetic Type										Anesthetic Type
	Anesthetic On										Anesthetic On										Anesthetic On										Anesthetic On
	Anesthetic Off										Anesthetic Off										Anesthetic Off										Anesthetic Off
	Protocol ID										Protocol ID										Protocol ID										Protocol ID
	Protocol Name										Protocol Name										Protocol Name										Protocol Name
	Injectable										Injectable										Injectable										Injectable
	Injection Site										Injection Site										Injection Site										Injection Site
	Injection Amount										Injection Amount										Injection Amount										Injection Amount
	Measurement File	VSI_CardiacPackage.sxml									Measurement File	VSI_CardiacPackage.sxml									Measurement File	VSI_CardiacPackage.sxml									Measurement File	VSI_CardiacPackage.sxml
	Measurement Version	1									Measurement Version	1									Measurement Version	1									Measurement Version	1
	Measurement Description	Cardiac Package									Measurement Description	Cardiac Package									Measurement Description	Cardiac Package									Measurement Description	Cardiac Package
	Protocol Name	PSLAX M-Mode									Protocol Name	PSLAX M-Mode									Protocol Name	PSLAX M-Mode									Protocol Name	PSLAX M-Mode
	Measurement	Mode	Parameter	Units	Avg	STD	Instance 1	Instance 2	Instance 3		Measurement	Mode	Parameter	Units	Avg	STD	Instance 1	Instance 2	Instance 3		Measurement	Mode	Parameter	Units	Avg	STD	Instance 1	Instance 2	Instance 3		Measurement	Mode	Parameter	Units	Avg	STD	Instance 1	Instance 2	Instance 3
	IVS;d	M-Mode	Depth	mm	0.756818	0.0354283	0.736364	0.797727	0.736364		IVS;d	M-Mode	Depth	mm	0.572727	0.0937345	0.490909	0.552273	0.675		IVS;d	M-Mode	Depth	mm	1.00227	0.247998	0.859091	0.859091	1.28864		IVS;d	M-Mode	Depth	mm	0.777273	0.0708566	0.736364	0.859091	0.736364
	IVS;s	M-Mode	Depth	mm	1.00227	0.187469	1.04318	0.797727	1.16591		IVS;s	M-Mode	Depth	mm	1.06364	0.0708566	1.10455	0.981818	1.10455		IVS;s	M-Mode	Depth	mm	1.30909	0.0937345	1.28864	1.22727	1.41136		IVS;s	M-Mode	Depth	mm	1.18636	0.141713	1.10455	1.35	1.10455
	LVID;d	M-Mode	Depth	mm	3.64091	0.0708566	3.55909	3.68182	3.68182		LVID;d	M-Mode	Depth	mm	3.70227	0.215502	3.92727	3.68182	3.49773		LVID;d	M-Mode	Depth	mm	3.57954	0.232319	3.68182	3.74318	3.31364		LVID;d	M-Mode	Depth	mm	3.92727	0.0613636	3.98864	3.92727	3.86591
	LVID;s	M-Mode	Depth	mm	2.90455	0.255477	2.82273	3.19091	2.7		LVID;s	M-Mode	Depth	mm	2.65909	0.187469	2.7	2.82273	2.45454		LVID;s	M-Mode	Depth	mm	2.76136	0.162353	2.88409	2.82273	2.57727		LVID;s	M-Mode	Depth	mm	3.17046	0.127739	3.31364	3.06818	3.12954
	LVPW;d	M-Mode	Depth	mm	0.675	N/A	0.675	0.675	0.675		LVPW;d	M-Mode	Depth	mm	0.736364	0	0.736364	0.736364	0.736364		LVPW;d	M-Mode	Depth	mm	0.715909	0.0708566	0.797727	0.675	0.675		LVPW;d	M-Mode	Depth	mm	0.654545	0.035428	0.675	0.675	0.613636
	LVPW;s	M-Mode	Depth	mm	0.777273	0.215502	0.797727	0.552273	0.981818		LVPW;s	M-Mode	Depth	mm	1.18636	0.127739	1.22727	1.04318	1.28864		LVPW;s	M-Mode	Depth	mm	0.859091	0.106285	0.797727	0.797727	0.981818		LVPW;s	M-Mode	Depth	mm	0.756818	0.0354283	0.736364	0.736364	0.797727
	Calculation		Units								Calculation		Units								Calculation		Units								Calculation		Units
	EF		%	42.1825							EF		%	55.3097							EF		%	46.8148							EF		%	40.2391
	FS		%	20.2247							FS		%	28.1768							FS		%	22.8571							FS		%	19.2708
	LV Mass		mg	86.6299							LV Mass		mg	79.0885							LV Mass		mg	108.27							LV Mass		mg	98.2872
	LV Mass (Corrected)		mg	69.3039							LV Mass (Corrected)		mg	63.2708							LV Mass (Corrected)		mg	86.6158							LV Mass (Corrected)		mg	78.6297
	LV Vol;d		uL	55.9275							LV Vol;d		uL	58.2119							LV Vol;d		uL	53.6925							LV Vol;d		uL	67.0123
	LV Vol;s		uL	32.3358							LV Vol;s		uL	26.0151							LV Vol;s		uL	28.5565							LV Vol;s		uL	40.0472
	Measurement File	VSI_GenericPackage.sxml									Measurement File	VSI_GenericPackage.sxml									Measurement File	VSI_GenericPackage.sxml									Measurement File	VSI_GenericPackage.sxml
	Measurement Version	0									Measurement Version	0									Measurement Version	0									Measurement Version	0
	Measurement Description	Generic Package									Measurement Description	Generic Package									Measurement Description	Generic Package									Measurement Description	Generic Package
	Measurement	Mode	Parameter	Units	Value						Measurement	Mode	Parameter	Units	Value						Measurement	Mode	Parameter	Units	Value						Measurement	Mode	Parameter	Units	Value
	LV Area 17	M-Mode	Heart Rate	BPM	424.278						LV Area 16	M-Mode	Heart Rate	BPM	438.156						LV Area 15	M-Mode	Heart Rate	BPM	452.546						LV Area 14	M-Mode	Heart Rate	BPM	357.675
	LV Area 17	M-Mode	Diameter;s	mm	2.61772						LV Area 16	M-Mode	Diameter;s	mm	2.65559						LV Area 15	M-Mode	Diameter;s	mm	2.47638						LV Area 14	M-Mode	Diameter;s	mm	2.73625
	LV Area 17	M-Mode	Diameter;d	mm	3.73453						LV Area 16	M-Mode	Diameter;d	mm	3.91148						LV Area 15	M-Mode	Diameter;d	mm	3.83764						LV Area 14	M-Mode	Diameter;d	mm	3.97206
	LV Area 17	M-Mode	Volume;s	uL	25.0269						LV Area 16	M-Mode	Volume;s	uL	25.9371						LV Area 15	M-Mode	Volume;s	uL	22.0336						LV Area 14	M-Mode	Volume;s	uL	28.2847
	LV Area 17	M-Mode	Volume;d	uL	59.4745						LV Area 16	M-Mode	Volume;d	uL	66.4993						LV Area 15	M-Mode	Volume;d	uL	63.5198						LV Area 14	M-Mode	Volume;d	uL	68.889
	LV Area 17	M-Mode	Stroke Volume	uL	34.4475						LV Area 16	M-Mode	Stroke Volume	uL	40.5622						LV Area 15	M-Mode	Stroke Volume	uL	41.4861						LV Area 14	M-Mode	Stroke Volume	uL	40.6043
	LV Area 17	M-Mode	Ejection Fraction	%	57.9199						LV Area 16	M-Mode	Ejection Fraction	%	60.9965						LV Area 15	M-Mode	Ejection Fraction	%	65.3121						LV Area 14	M-Mode	Ejection Fraction	%	58.9416
	LV Area 17	M-Mode	Fractional Shortening	%	29.9049						LV Area 16	M-Mode	Fractional Shortening	%	32.1078						LV Area 15	M-Mode	Fractional Shortening	%	35.4714						LV Area 14	M-Mode	Fractional Shortening	%	31.1126
	LV Area 17	M-Mode	Cardiac Output	mL/min	14.6153						LV Area 16	M-Mode	Cardiac Output	mL/min	17.7726						LV Area 15	M-Mode	Cardiac Output	mL/min	18.7744						LV Area 14	M-Mode	Cardiac Output	mL/min	14.5231
Model Pre EF FS
VisualSonics? Measurement Export										VisualSonics? Measurement Export										VisualSonics? Measurement Export										VisualSonics? Measurement Export
Institution										Institution										Institution										Institution
Report Date	2021-07-13									Report Date	2021-07-13									Report Date	2021-07-13									Report Date	2021-07-13
Versioning Information										Versioning Information										Versioning Information										Versioning Information
Company Name	Model	SW Ver	SW Build	Rept Ver						Company Name	Model	SW Ver	SW Build	Rept Ver						Company Name	Model	SW Ver	SW Build	Rept Ver						Company Name	Model	SW Ver	SW Build	Rept Ver
VisualSonics?	Vevo? LAB	1.7.1	7101	8						VisualSonics?	Vevo? LAB	1.7.1	7101	8						VisualSonics?	Vevo? LAB	1.7.1	7101	8						VisualSonics?	Vevo? LAB	1.7.1	7101	8
Study	1									Study	1									Study	1									Study	1
Study Name	zw-20210608									Study Name	zw-20210608									Study Name	zw-20210608									Study Name	zw-20210608
Owner User Name	ZW									Owner User Name	ZW									Owner User Name	ZW									Owner User Name	ZW
Granting Institution										Granting Institution										Granting Institution										Granting Institution
Study Date	2021-06-08									Study Date	2021-06-08									Study Date	2021-06-08									Study Date	2021-06-08
Study Time	09:46:53									Study Time	09:46:53									Study Time	09:46:53									Study Time	09:46:53
Study Notes										Study Notes										Study Notes										Study Notes
Series Name	6									Series Name	7									Series Name	8									Series Name	10
Acquired By	asun									Acquired By	asun									Acquired By	asun									Acquired By	asun
Series Date	2021-06-08									Series Date	2021-06-08									Series Date	2021-06-08									Series Date	2021-06-08
Series Time	09:59:38									Series Time	10:02:19									Series Time	10:04:46									Series Time	10:08:39
Animal ID										Animal ID										Animal ID										Animal ID
Sex										Sex										Sex										Sex
Series Notes										Series Notes										Series Notes										Series Notes
Application	Cardiology									Application	Cardiology									Application	Cardiology									Application	Cardiology
Measurement Package	Cardiac Package									Measurement Package	Cardiac Package									Measurement Package	Cardiac Package									Measurement Package	Cardiac Package
Color										Color										Color										Color
Strain										Strain										Strain										Strain
Source										Source										Source										Source
Weight										Weight										Weight										Weight
Type										Type										Type										Type
Date of birth										Date of birth										Date of birth										Date of birth
Temperature										Temperature										Temperature										Temperature
Heart rate										Heart rate										Heart rate										Heart rate
Anesthetic Type										Anesthetic Type										Anesthetic Type										Anesthetic Type
Anesthetic On										Anesthetic On										Anesthetic On										Anesthetic On
Anesthetic Off										Anesthetic Off										Anesthetic Off										Anesthetic Off
Protocol ID										Protocol ID										Protocol ID										Protocol ID
Protocol Name										Protocol Name										Protocol Name										Protocol Name
Injectable										Injectable										Injectable										Injectable
Injection Site										Injection Site										Injection Site										Injection Site
Injection Amount										Injection Amount										Injection Amount										Injection Amount
Measurement File	VSI_CardiacPackage.sxml									Measurement File	VSI_CardiacPackage.sxml									Measurement File	VSI_CardiacPackage.sxml									Measurement File	VSI_CardiacPackage.sxml
Measurement Version	1									Measurement Version	1									Measurement Version	1									Measurement Version	1
Measurement Description	Cardiac Package									Measurement Description	Cardiac Package									Measurement Description	Cardiac Package									Measurement Description	Cardiac Package
Protocol Name	PSLAX M-Mode									Protocol Name	PSLAX M-Mode									Protocol Name	PSLAX M-Mode									Protocol Name	PSLAX M-Mode
Measurement	Mode	Parameter	Units	Avg	STD	Instance 1	Instance 2	Instance 3		Measurement	Mode	Parameter	Units	Avg	STD	Instance 1	Instance 2	Instance 3		Measurement	Mode	Parameter	Units	Avg	STD	Instance 1	Instance 2	Instance 3		Measurement	Mode	Parameter	Units	Avg	STD	Instance 1	Instance 2	Instance 3
IVS;d	M-Mode	Depth	mm	0.879545	0.0937345	0.981818	0.797727	0.859091		IVS;d	M-Mode	Depth	mm	0.777273	0.0354283	0.797727	0.736364	0.797727		IVS;d	M-Mode	Depth	mm	0.654545	0.0937345	0.675	0.736364	0.552273		IVS;d	M-Mode	Depth	mm	0.838636	0.154428	0.981818	0.859091	0.675
IVS;s	M-Mode	Depth	mm	1.28864	0.122727	1.41136	1.16591	1.28864		IVS;s	M-Mode	Depth	mm	1.18636	0.141713	1.10455	1.35	1.10455		IVS;s	M-Mode	Depth	mm	1.08409	0.0937345	1.16591	1.10455	0.981818		IVS;s	M-Mode	Depth	mm	1.37045	0.215502	1.59546	1.35	1.16591
LVID;d	M-Mode	Depth	mm	3.76364	0.127739	3.80455	3.62046	3.86591		LVID;d	M-Mode	Depth	mm	3.72273	0.141713	3.80455	3.80455	3.55909		LVID;d	M-Mode	Depth	mm	3.98864	0.0613636	3.92727	3.98864	4.05		LVID;d	M-Mode	Depth	mm	3.64091	0.255477	3.55909	3.43636	3.92727
LVID;s	M-Mode	Depth	mm	3.00682	0.106285	3.06818	2.88409	3.06818		LVID;s	M-Mode	Depth	mm	2.7	0.22125	2.88409	2.45454	2.76136		LVID;s	M-Mode	Depth	mm	2.88409	0.184091	2.7	3.06818	2.88409		LVID;s	M-Mode	Depth	mm	2.67955	0.247998	2.39318	2.82273	2.82273
LVPW;d	M-Mode	Depth	mm	0.818182	0.141713	0.736364	0.981818	0.736364		LVPW;d	M-Mode	Depth	mm	0.797727	0.0613636	0.859091	0.736364	0.797727		LVPW;d	M-Mode	Depth	mm	0.695455	0.0354283	0.736364	0.675	0.675		LVPW;d	M-Mode	Depth	mm	0.818182	0.187469	0.981818	0.859091	0.613636
LVPW;s	M-Mode	Depth	mm	0.9	0.127739	0.797727	1.04318	0.859091		LVPW;s	M-Mode	Depth	mm	1.16591	0.0613636	1.10455	1.16591	1.22727		LVPW;s	M-Mode	Depth	mm	1.00227	0.0708566	1.04318	0.920455	1.04318		LVPW;s	M-Mode	Depth	mm	0.981818	0.162353	1.10455	0.797727	1.04318
Calculation		Units								Calculation		Units								Calculation		Units								Calculation		Units
EF		%	41.8709							EF		%	54.1982							EF		%	54.2921							EF		%	52.5942
FS		%	20.1087							FS		%	27.4725							FS		%	27.6923							FS		%	26.4045
LV Mass		mg	115.389							LV Mass		mg	102.239							LV Mass		mg	93.4017							LV Mass		mg	105.743
LV Mass (Corrected)		mg	92.3115							LV Mass (Corrected)		mg	81.7915							LV Mass (Corrected)		mg	74.7214							LV Mass (Corrected)		mg	84.5945
LV Vol;d		uL	60.5458							LV Vol;d		uL	58.9843							LV Vol;d		uL	69.5285							LV Vol;d		uL	55.9275
LV Vol;s		uL	35.1947							LV Vol;s		uL	27.0159							LV Vol;s		uL	31.7801							LV Vol;s		uL	26.5128
Measurement File	VSI_GenericPackage.sxml									Measurement File	VSI_GenericPackage.sxml									Measurement File	VSI_GenericPackage.sxml									Measurement File	VSI_GenericPackage.sxml
Measurement Version	0									Measurement Version	0									Measurement Version	0									Measurement Version	0
Measurement Description	Generic Package									Measurement Description	Generic Package									Measurement Description	Generic Package									Measurement Description	Generic Package
Measurement	Mode	Parameter	Units	Value						Measurement	Mode	Parameter	Units	Value						Measurement	Mode	Parameter	Units	Value						Measurement	Mode	Parameter	Units	Value
LV Area 12	M-Mode	Heart Rate	BPM	432.238						LV Area 11	M-Mode	Heart Rate	BPM	447.413						LV Area 10	M-Mode	Heart Rate	BPM	404.324						LV Area 8	M-Mode	Heart Rate	BPM	357.054
LV Area 12	M-Mode	Diameter;s	mm	2.94306						LV Area 11	M-Mode	Diameter;s	mm	2.63463						LV Area 10	M-Mode	Diameter;s	mm	2.76124						LV Area 8	M-Mode	Diameter;s	mm	2.61831
LV Area 12	M-Mode	Diameter;d	mm	4.18898						LV Area 11	M-Mode	Diameter;d	mm	3.8236						LV Area 10	M-Mode	Diameter;d	mm	4.2097						LV Area 8	M-Mode	Diameter;d	mm	3.98579
LV Area 12	M-Mode	Volume;s	uL	33.4315						LV Area 11	M-Mode	Volume;s	uL	25.7438						LV Area 10	M-Mode	Volume;s	uL	28.5538						LV Area 8	M-Mode	Volume;s	uL	25.2902
LV Area 12	M-Mode	Volume;d	uL	78.1091						LV Area 11	M-Mode	Volume;d	uL	62.9375						LV Area 10	M-Mode	Volume;d	uL	79.0128						LV Area 8	M-Mode	Volume;d	uL	69.4959
LV Area 12	M-Mode	Stroke Volume	uL	44.6777						LV Area 11	M-Mode	Stroke Volume	uL	37.1937						LV Area 10	M-Mode	Stroke Volume	uL	50.459						LV Area 8	M-Mode	Stroke Volume	uL	44.2058
LV Area 12	M-Mode	Ejection Fraction	%	57.199						LV Area 11	M-Mode	Ejection Fraction	%	59.0962						LV Area 10	M-Mode	Ejection Fraction	%	63.8618						LV Area 8	M-Mode	Ejection Fraction	%	63.6092
LV Area 12	M-Mode	Fractional Shortening	%	29.7428						LV Area 11	M-Mode	Fractional Shortening	%	31.0957						LV Area 10	M-Mode	Fractional Shortening	%	34.4078						LV Area 8	M-Mode	Fractional Shortening	%	34.3088
LV Area 12	M-Mode	Cardiac Output	mL/min	19.3114						LV Area 11	M-Mode	Cardiac Output	mL/min	16.6409						LV Area 10	M-Mode	Cardiac Output	mL/min	20.4018						LV Area 8	M-Mode	Cardiac Output	mL/min	15.7839
AS-IV Pre EF FS
VisualSonics? Measurement Export										VisualSonics? Measurement Export										VisualSonics? Measurement Export										VisualSonics? Measurement Export
Institution										Institution										Institution										Institution
Report Date	2021-07-12									Report Date	2021-07-12									Report Date	2021-07-12									Report Date	2021-07-12
Versioning Information										Versioning Information										Versioning Information										Versioning Information
Company Name	Model	SW Ver	SW Build	Rept Ver						Company Name	Model	SW Ver	SW Build	Rept Ver						Company Name	Model	SW Ver	SW Build	Rept Ver						Company Name	Model	SW Ver	SW Build	Rept Ver
VisualSonics?	Vevo? LAB	1.7.1	7101	8						VisualSonics?	Vevo? LAB	1.7.1	7101	8						VisualSonics?	Vevo? LAB	1.7.1	7101	8						VisualSonics?	Vevo? LAB	1.7.1	7101	8
Study	1									Study	1									Study	1									Study	1
Study Name	zw-20210413									Study Name	zw-20210413									Study Name	zw-20210413									Study Name	zw-20210413
Owner User Name	ZW									Owner User Name	ZW									Owner User Name	ZW									Owner User Name	ZW
Granting Institution										Granting Institution										Granting Institution										Granting Institution
Study Date	2021-04-13									Study Date	2021-04-13									Study Date	2021-04-13									Study Date	2021-04-13
Study Time	20:29:44									Study Time	20:29:44									Study Time	20:29:44									Study Time	20:29:44
Study Notes										Study Notes										Study Notes										Study Notes
Series Name	6									Series Name	7									Series Name	8									Series Name	9
Acquired By	asun									Acquired By	asun									Acquired By	asun									Acquired By	asun
Series Date	2021-04-13									Series Date	2021-04-13									Series Date	2021-04-13									Series Date	2021-04-13
Series Time	20:29:44									Series Time	20:43:10									Series Time	21:12:49									Series Time	21:14:48
Animal ID										Animal ID										Animal ID										Animal ID
Sex										Sex										Sex										Sex
Series Notes										Series Notes										Series Notes										Series Notes
Application	Cardiology									Application	Cardiology									Application	Cardiology									Application	Cardiology
Measurement Package	Cardiac Package									Measurement Package	Cardiac Package									Measurement Package	Cardiac Package									Measurement Package	Cardiac Package
Color										Color										Color										Color
Strain										Strain										Strain										Strain
Source										Source										Source										Source
Weight										Weight										Weight										Weight
Type										Type										Type										Type
Date of birth										Date of birth										Date of birth										Date of birth
Temperature										Temperature										Temperature										Temperature
Heart rate										Heart rate										Heart rate										Heart rate
Anesthetic Type										Anesthetic Type										Anesthetic Type										Anesthetic Type
Anesthetic On										Anesthetic On										Anesthetic On										Anesthetic On
Anesthetic Off										Anesthetic Off										Anesthetic Off										Anesthetic Off
Protocol ID										Protocol ID										Protocol ID										Protocol ID
Protocol Name										Protocol Name										Protocol Name										Protocol Name
Injectable										Injectable										Injectable										Injectable
Injection Site										Injection Site										Injection Site										Injection Site
Injection Amount										Injection Amount										Injection Amount										Injection Amount
Measurement File	VSI_CardiacPackage.sxml									Measurement File	VSI_CardiacPackage.sxml									Measurement File	VSI_CardiacPackage.sxml									Measurement File	VSI_CardiacPackage.sxml
Measurement Version	1									Measurement Version	1									Measurement Version	1									Measurement Version	1
Measurement Description	Cardiac Package									Measurement Description	Cardiac Package									Measurement Description	Cardiac Package									Measurement Description	Cardiac Package
Protocol Name	PSLAX M-Mode									Protocol Name	PSLAX M-Mode									Protocol Name	PSLAX M-Mode									Protocol Name	PSLAX M-Mode
Measurement	Mode	Parameter	Units	Avg	STD	Instance 1	Instance 2	Instance 3		Measurement	Mode	Parameter	Units	Avg	STD	Instance 1	Instance 2	Instance 3		Measurement	Mode	Parameter	Units	Avg	STD	Instance 1	Instance 2	Instance 3		Measurement	Mode	Parameter	Units	Avg	STD	Instance 1	Instance 2	Instance 3
IVS;d	M-Mode	Depth	mm	0.940909	0.154428	1.10455	0.920455	0.797727		IVS;d	M-Mode	Depth	mm	1.16591	0.22125	0.920455	1.22727	1.35		IVS;d	M-Mode	Depth	mm	1.84091	0.0613636	1.77954	1.90227	1.84091		IVS;d	M-Mode	Depth	mm	1.02273	0.127739	0.981818	0.920455	1.16591
IVS;s	M-Mode	Depth	mm	1.41136	0	1.41136	1.41136	1.41136		IVS;s	M-Mode	Depth	mm	1.575	0.127739	1.47273	1.53409	1.71818		IVS;s	M-Mode	Depth	mm	2.41364	0.127739	2.45454	2.51591	2.27046		IVS;s	M-Mode	Depth	mm	1.59546	0.162353	1.77954	1.53409	1.47273
LVID;d	M-Mode	Depth	mm	3.825	0.232319	3.55909	3.92727	3.98864		LVID;d	M-Mode	Depth	mm	3.57954	0.154428	3.74318	3.55909	3.43636		LVID;d	M-Mode	Depth	mm	4.15227	0.0708566	4.11136	4.11136	4.23409		LVID;d	M-Mode	Depth	mm	3.90682	0.0354283	3.92727	3.92727	3.86591
LVID;s	M-Mode	Depth	mm	2.74091	0.187469	2.57727	2.7	2.94545		LVID;s	M-Mode	Depth	mm	2.61818	0.0354283	2.63864	2.57727	2.63864		LVID;s	M-Mode	Depth	mm	3.04773	0.0354283	3.06818	3.00682	3.06818		LVID;s	M-Mode	Depth	mm	2.88409	0.061364	2.82273	2.88409	2.94545
LVPW;d	M-Mode	Depth	mm	0.511364	0.093735	0.613636	0.429545	0.490909		LVPW;d	M-Mode	Depth	mm	0.756818	0.0354283	0.736364	0.797727	0.736364		LVPW;d	M-Mode	Depth	mm	0.715909	0.0708566	0.797727	0.675	0.675		LVPW;d	M-Mode	Depth	mm	0.654545	0.0354283	0.675	0.675	0.613636
LVPW;s	M-Mode	Depth	mm	0.756818	0.127739	0.859091	0.797727	0.613636		LVPW;s	M-Mode	Depth	mm	0.961364	0.0937345	0.981818	1.04318	0.859091		LVPW;s	M-Mode	Depth	mm	0.961364	0.035428	0.981818	0.920455	0.981818		LVPW;s	M-Mode	Depth	mm	0.818182	0.0354283	0.797727	0.859091	0.797727
Calculation		Units								Calculation		Units								Calculation		Units								Calculation		Units
EF		%	55.4458							EF		%	53.373							EF		%	52.4394							EF		%	51.9827
FS		%	28.3422							FS		%	26.8571							FS		%	26.601							FS		%	26.178
LV Mass		mg	95.8313							LV Mass		mg	127.114							LV Mass		mg	242.609							LV Mass		mg	120.561
LV Mass (Corrected)		mg	76.665							LV Mass (Corrected)		mg	101.691							LV Mass (Corrected)		mg	194.087							LV Mass (Corrected)		mg	96.4487
LV Vol;d		uL	62.9293							LV Vol;d		uL	53.6925							LV Vol;d		uL	76.4828							LV Vol;d		uL	66.1847
LV Vol;s		uL	28.0377							LV Vol;s		uL	25.0352							LV Vol;s		uL	36.3757							LV Vol;s		uL	31.7801
Measurement File	VSI_GenericPackage.sxml									Measurement File	VSI_GenericPackage.sxml									Measurement File	VSI_GenericPackage.sxml									Measurement File	VSI_GenericPackage.sxml
Measurement Version	0									Measurement Version	0									Measurement Version	0									Measurement Version	0
Measurement Description	Generic Package									Measurement Description	Generic Package									Measurement Description	Generic Package									Measurement Description	Generic Package
Measurement	Mode	Parameter	Units	Value						Measurement	Mode	Parameter	Units	Value						Measurement	Mode	Parameter	Units	Value						Measurement	Mode	Parameter	Units	Value
LV Area 27	M-Mode	Heart Rate	BPM	336.567						LV Area 26	M-Mode	Heart Rate	BPM	434.651						LV Area 25	M-Mode	Heart Rate	BPM	470.819						LV Area 24	M-Mode	Heart Rate	BPM	429.21
LV Area 27	M-Mode	Diameter;s	mm	2.56553						LV Area 26	M-Mode	Diameter;s	mm	2.68909						LV Area 25	M-Mode	Diameter;s	mm	3.00215						LV Area 24	M-Mode	Diameter;s	mm	2.64342
LV Area 27	M-Mode	Diameter;d	mm	3.93098						LV Area 26	M-Mode	Diameter;d	mm	3.77737						LV Area 25	M-Mode	Diameter;d	mm	4.64384						LV Area 24	M-Mode	Diameter;d	mm	3.8778
LV Area 27	M-Mode	Volume;s	uL	23.8334						LV Area 26	M-Mode	Volume;s	uL	26.7834						LV Area 25	M-Mode	Volume;s	uL	35.0625						LV Area 24	M-Mode	Volume;s	uL	25.6627
LV Area 27	M-Mode	Volume;d	uL	67.1628						LV Area 26	M-Mode	Volume;d	uL	61.2116						LV Area 25	M-Mode	Volume;d	uL	99.624						LV Area 24	M-Mode	Volume;d	uL	65.1581
LV Area 27	M-Mode	Stroke Volume	uL	43.3295						LV Area 26	M-Mode	Stroke Volume	uL	34.4281						LV Area 25	M-Mode	Stroke Volume	uL	64.5615						LV Area 24	M-Mode	Stroke Volume	uL	39.4954
LV Area 27	M-Mode	Ejection Fraction	%	64.5141						LV Area 26	M-Mode	Ejection Fraction	%	56.2445						LV Area 25	M-Mode	Ejection Fraction	%	64.8051						LV Area 24	M-Mode	Ejection Fraction	%	60.6148
LV Area 27	M-Mode	Fractional Shortening	%	34.7357						LV Area 26	M-Mode	Fractional Shortening	%	28.8104						LV Area 25	M-Mode	Fractional Shortening	%	35.3518						LV Area 24	M-Mode	Fractional Shortening	%	31.832
LV Area 27	M-Mode	Cardiac Output	mL/min	14.5832						LV Area 26	M-Mode	Cardiac Output	mL/min	14.9642						LV Area 25	M-Mode	Cardiac Output	mL/min	30.3968						LV Area 24	M-Mode	Cardiac Output	mL/min	16.9518
Bet Pre EF FS
VisualSonics? Measurement Export										VisualSonics? Measurement Export										VisualSonics? Measurement Export										VisualSonics? Measurement Export
Institution										Institution										Institution										Institution
Report Date	2021-07-12									Report Date	2021-07-12									Report Date	2021-07-12									Report Date	2021-07-12
Versioning Information										Versioning Information										Versioning Information										Versioning Information
Company Name	Model	SW Ver	SW Build	Rept Ver						Company Name	Model	SW Ver	SW Build	Rept Ver						Company Name	Model	SW Ver	SW Build	Rept Ver						Company Name	Model	SW Ver	SW Build	Rept Ver
VisualSonics?	Vevo? LAB	1.7.1	7101	8						VisualSonics?	Vevo? LAB	1.7.1	7101	8						VisualSonics?	Vevo? LAB	1.7.1	7101	8						VisualSonics?	Vevo? LAB	1.7.1	7101	8
Study	1									Study	1									Study	1									Study	1
Study Name	zw-20210413									Study Name	zw-20210413									Study Name	zw-20210413									Study Name	zw-20210413
Owner User Name	ZW									Owner User Name	ZW									Owner User Name	ZW									Owner User Name	ZW
Granting Institution										Granting Institution										Granting Institution										Granting Institution
Study Date	2021-04-13									Study Date	2021-04-13									Study Date	2021-04-13									Study Date	2021-04-13
Study Time	20:29:44									Study Time	20:29:44									Study Time	20:29:44									Study Time	20:29:44
Study Notes										Study Notes										Study Notes										Study Notes
Series Name	12									Series Name	13									Series Name	14									Series Name	15
Acquired By	asun									Acquired By	asun									Acquired By	asun									Acquired By	asun
Series Date	2021-04-13									Series Date	2021-04-13									Series Date	2021-04-13									Series Date	2021-04-13
Series Time	21:27:01									Series Time	21:30:00									Series Time	21:32:38									Series Time	21:35:26
Animal ID										Animal ID										Animal ID										Animal ID
Sex										Sex										Sex										Sex
Series Notes										Series Notes										Series Notes										Series Notes
Application	Cardiology									Application	Cardiology									Application	Cardiology									Application	Cardiology
Measurement Package	Cardiac Package									Measurement Package	Cardiac Package									Measurement Package	Cardiac Package									Measurement Package	Cardiac Package
Color										Color										Color										Color
Strain										Strain										Strain										Strain
Source										Source										Source										Source
Weight										Weight										Weight										Weight
Type										Type										Type										Type
Date of birth										Date of birth										Date of birth										Date of birth
Temperature										Temperature										Temperature										Temperature
Heart rate										Heart rate										Heart rate										Heart rate
Anesthetic Type										Anesthetic Type										Anesthetic Type										Anesthetic Type
Anesthetic On										Anesthetic On										Anesthetic On										Anesthetic On
Anesthetic Off										Anesthetic Off										Anesthetic Off										Anesthetic Off
Protocol ID										Protocol ID										Protocol ID										Protocol ID
Protocol Name										Protocol Name										Protocol Name										Protocol Name
Injectable										Injectable										Injectable										Injectable
Injection Site										Injection Site										Injection Site										Injection Site
Injection Amount										Injection Amount										Injection Amount										Injection Amount
Measurement File	VSI_CardiacPackage.sxml									Measurement File	VSI_CardiacPackage.sxml									Measurement File	VSI_CardiacPackage.sxml									Measurement File	VSI_CardiacPackage.sxml
Measurement Version	1									Measurement Version	1									Measurement Version	1									Measurement Version	1
Measurement Description	Cardiac Package									Measurement Description	Cardiac Package									Measurement Description	Cardiac Package									Measurement Description	Cardiac Package
Protocol Name	PSLAX M-Mode									Protocol Name	PSLAX M-Mode									Protocol Name	PSLAX M-Mode									Protocol Name	PSLAX M-Mode
Measurement	Mode	Parameter	Units	Avg	STD	Instance 1	Instance 2	Instance 3		Measurement	Mode	Parameter	Units	Avg	STD	Instance 1	Instance 2	Instance 3		Measurement	Mode	Parameter	Units	Avg	STD	Instance 1	Instance 2	Instance 3		Measurement	Mode	Parameter	Units	Avg	STD	Instance 1	Instance 2	Instance 3
IVS;d	M-Mode	Depth	mm	0.838636	0.154428	0.675	0.859091	0.981818		IVS;d	M-Mode	Depth	mm	1.02273	0.141713	1.10455	1.10455	0.859091		IVS;d	M-Mode	Depth	mm	1.35	0.162353	1.41136	1.47273	1.16591		IVS;d	M-Mode	Depth	mm	1.24773	0.141713	1.16591	1.16591	1.41136
IVS;s	M-Mode	Depth	mm	1.125	0.0937	1.22727	1.04318	1.10455		IVS;s	M-Mode	Depth	mm	1.24773	0.0937345	1.22727	1.35	1.16591		IVS;s	M-Mode	Depth	mm	1.69773	0.0354283	1.71818	1.71818	1.65682		IVS;s	M-Mode	Depth	mm	1.55455	0.0708566	1.59546	1.47273	1.59546
LVID;d	M-Mode	Depth	mm	3.64091	0.0354	3.68182	3.62046	3.62046		LVID;d	M-Mode	Depth	mm	3.96818	0.0354283	3.98864	3.92727	3.98864		LVID;d	M-Mode	Depth	mm	3.55909	0.162353	3.43636	3.49773	3.74318		LVID;d	M-Mode	Depth	mm	3.55909	0.21257	3.68182	3.68182	3.31364
LVID;s	M-Mode	Depth	mm	2.74091	0.197256	2.51591	2.82273	2.88409		LVID;s	M-Mode	Depth	mm	2.925	0.0354283	2.94545	2.88409	2.94545		LVID;s	M-Mode	Depth	mm	2.53636	0.154428	2.51591	2.39318	2.7		LVID;s	M-Mode	Depth	mm	2.53636	0.0937345	2.51591	2.63864	2.45454
LVPW;d	M-Mode	Depth	mm	0.531818	0.0937	0.429545	0.552273	0.613636		LVPW;d	M-Mode	Depth	mm	0.552273	0.122727	0.429545	0.552273	0.675		LVPW;d	M-Mode	Depth	mm	0.859091	0.0613636	0.859091	0.920455	0.797727		LVPW;d	M-Mode	Depth	mm	0.818182	0.141713	0.736364	0.736364	0.981818
LVPW;s	M-Mode	Depth	mm	0.838636	0.0354	0.859091	0.859091	0.797727		LVPW;s	M-Mode	Depth	mm	0.756818	0.0354283	0.736364	0.797727	0.736364		LVPW;s	M-Mode	Depth	mm	1.16591	0.162353	1.28864	1.22727	0.981818		LVPW;s	M-Mode	Depth	mm	1.04318	0.106285	0.981818	0.981818	1.16591
Calculation		Units								Calculation		Units								Calculation		Units
EF		%	49.8678							EF		%	52.1041							EF		%	56.3092							Measurement File	VSI_GenericPackage.sxml
FS		%	24.7191							FS		%	26.2887							FS		%	28.7356							Measurement Version	0
LV Mass		mg	81.7017							LV Mass		mg	113.555							LV Mass		mg	154.617							Measurement Description	Generic Package
LV Mass (Corrected)		mg	65.3614							LV Mass (Corrected)		mg	90.8442							LV Mass (Corrected)		mg	123.694
LV Vol;d		uL	55.9275							LV Vol;d		uL	68.6843							LV Vol;d		uL	52.9585
LV Vol;s		uL	28.0377							LV Vol;s		uL	32.897							LV Vol;s		uL	23.138							Measurement	Mode	Parameter	Units	Value
																														LV Area 14	M-Mode	Heart Rate	BPM	296.968
																														LV Area 14	M-Mode	Diameter;s	mm	2.39422
Measurement File	VSI_GenericPackage.sxml									Measurement File	VSI_GenericPackage.sxml									Measurement File	VSI_GenericPackage.sxml									LV Area 14	M-Mode	Diameter;d	mm	3.70722
Measurement Version	0									Measurement Version	0									Measurement Version	0									LV Area 14	M-Mode	Volume;s	uL	20.0702
Measurement Description	Generic Package									Measurement Description	Generic Package									Measurement Description	Generic Package									LV Area 14	M-Mode	Volume;d	uL	58.6223
																														LV Area 14	M-Mode	Stroke Volume	uL	38.552
																														LV Area 14	M-Mode	Ejection Fraction	%	65.7635
Measurement	Mode	Parameter	Units	Value						Measurement	Mode	Parameter	Units	Value						Measurement	Mode	Parameter	Units	Value						LV Area 14	M-Mode	Fractional Shortening	%	35.4173
LV Area 20	M-Mode	Heart Rate	BPM	392.317						LV Area 19	M-Mode	Heart Rate	BPM	338.784						LV Area 15	M-Mode	Heart Rate	BPM	398.561						LV Area 14	M-Mode	Cardiac Output	mL/min	11.4487
LV Area 20	M-Mode	Diameter;s	mm	2.63723						LV Area 19	M-Mode	Diameter;s	mm	2.73557						LV Area 15	M-Mode	Diameter;s	mm	2.33799
LV Area 20	M-Mode	Diameter;d	mm	3.87011						LV Area 19	M-Mode	Diameter;d	mm	3.91356						LV Area 15	M-Mode	Diameter;d	mm	3.57433
LV Area 20	M-Mode	Volume;s	uL	25.4893						LV Area 19	M-Mode	Volume;s	uL	27.9031						LV Area 15	M-Mode	Volume;s	uL	19.0179
LV Area 20	M-Mode	Volume;d	uL	64.7149						LV Area 19	M-Mode	Volume;d	uL	66.7522						LV Area 15	M-Mode	Volume;d	uL	53.5729
LV Area 20	M-Mode	Stroke Volume	uL	39.2256						LV Area 19	M-Mode	Stroke Volume	uL	38.8491						LV Area 15	M-Mode	Stroke Volume	uL	34.555
LV Area 20	M-Mode	Ejection Fraction	%	60.6129						LV Area 19	M-Mode	Ejection Fraction	%	58.199						LV Area 15	M-Mode	Ejection Fraction	%	64.5009
LV Area 20	M-Mode	Fractional Shortening	%	31.8565						LV Area 19	M-Mode	Fractional Shortening	%	30.1002						LV Area 15	M-Mode	Fractional Shortening	%	34.5895
LV Area 20	M-Mode	Cardiac Output	mL/min	15.3889						LV Area 19	M-Mode	Cardiac Output	mL/min	13.1614						LV Area 15	M-Mode	Cardiac Output	mL/min	13.7723
Normal Post EF FS
VisualSonics? Measurement Export										VisualSonics? Measurement Export										VisualSonics? Measurement Export										VisualSonics? Measurement Export
Institution										Institution										Institution										Institution
Report Date	2021-08-25									Report Date	2021-08-25									Report Date	2021-08-25									Report Date	2021-08-25
Versioning Information										Versioning Information										Versioning Information										Versioning Information
Company Name	Model	SW Ver	SW Build	Rept Ver						Company Name	Model	SW Ver	SW Build	Rept Ver						Company Name	Model	SW Ver	SW Build	Rept Ver						Company Name	Model	SW Ver	SW Build	Rept Ver
VisualSonics?	Vevo? LAB	1.7.1	7101	8						VisualSonics?	Vevo? LAB	1.7.1	7101	8						VisualSonics?	Vevo? LAB	1.7.1	7101	8						VisualSonics?	Vevo? LAB	1.7.1	7101	8
Study	1									Study	1									Study	1									Study	1
Study Name	zw-7-29									Study Name	zw-7-29									Study Name	zw-7-29									Study Name	zw-7-29
Owner User Name	ZW									Owner User Name	ZW									Owner User Name	ZW									Owner User Name	ZW
Granting Institution										Granting Institution										Granting Institution										Granting Institution
Study Date	2021-07-29									Study Date	2021-07-29									Study Date	2021-07-29									Study Date	2021-07-29
Study Time	09:04:31									Study Time	09:04:31									Study Time	09:04:31									Study Time	09:04:31
Study Notes										Study Notes										Study Notes										Study Notes
Series Name	1									Series Name	3									Series Name	4									Series Name	5
Acquired By	Zhangling									Acquired By	Zhangling									Acquired By	Zhangling									Acquired By	Zhangling
Series Date	2021-07-29									Series Date	2021-07-29									Series Date	2021-07-29									Series Date	2021-07-29
Series Time	09:04:31									Series Time	09:18:19									Series Time	09:30:31									Series Time	09:33:13
Animal ID										Animal ID										Animal ID										Animal ID
Sex	male									Sex										Sex										Sex
Series Notes										Series Notes										Series Notes										Series Notes
Application	Cardiology									Application	Cardiology									Application	Cardiology									Application	Cardiology
Measurement Package	Cardiac Package									Measurement Package	Cardiac Package									Measurement Package	Cardiac Package									Measurement Package	Cardiac Package
Color										Color										Color										Color
Strain										Strain										Strain										Strain
Source										Source										Source										Source
Weight										Weight										Weight										Weight
Type										Type										Type										Type
Date of birth										Date of birth										Date of birth										Date of birth
Temperature										Temperature										Temperature										Temperature
Heart rate										Heart rate										Heart rate										Heart rate
Anesthetic Type										Anesthetic Type										Anesthetic Type										Anesthetic Type
Anesthetic On										Anesthetic On										Anesthetic On										Anesthetic On
Anesthetic Off										Anesthetic Off										Anesthetic Off										Anesthetic Off
Protocol ID										Protocol ID										Protocol ID										Protocol ID
Protocol Name										Protocol Name										Protocol Name										Protocol Name
Injectable										Injectable										Injectable										Injectable
Injection Site										Injection Site										Injection Site										Injection Site
Injection Amount										Injection Amount										Injection Amount										Injection Amount
Measurement File	VSI_CardiacPackage.sxml									Measurement File	VSI_CardiacPackage.sxml									Measurement File	VSI_CardiacPackage.sxml									Measurement File	VSI_CardiacPackage.sxml
Measurement Version	1									Measurement Version	1									Measurement Version	1									Measurement Version	1
Measurement Description	Cardiac Package									Measurement Description	Cardiac Package									Measurement Description	Cardiac Package									Measurement Description	Cardiac Package
Protocol Name	PSLAX M-Mode									Protocol Name	PSLAX M-Mode									Protocol Name	PSLAX M-Mode									Protocol Name	PSLAX M-Mode
Measurement	Mode	Parameter	Units	Avg	STD	Instance 1	Instance 2	Instance 3		Measurement	Mode	Parameter	Units	Avg	STD	Instance 1	Instance 2	Instance 3		Measurement	Mode	Parameter	Units	Avg	STD	Instance 1	Instance 2	Instance 3	Instance 4	Measurement	Mode	Parameter	Units	Avg	STD	Instance 1	Instance 2	Instance 3
IVS;d	M-Mode	Depth	mm	0.981818	0.106285	1.04318	1.04318	0.859091		IVS;d	M-Mode	Depth	mm	0.736364	0.122727	0.859091	0.736364	0.613636		IVS;d	M-Mode	Depth	mm	0.715909	0.0708566	0.797727	0.675	0.675		IVS;d	M-Mode	Depth	mm	0.879545	0.0937345	0.797727	0.981818	0.859091
IVS;s	M-Mode	Depth	mm	1.125	0.0708566	1.16591	1.16591	1.04318		IVS;s	M-Mode	Depth	mm	0.981818	0.0613636	0.920455	1.04318	0.981818		IVS;s	M-Mode	Depth	mm	1.07386	0.0792201	1.16591	1.04318	0.981818	1.10455	IVS;s	M-Mode	Depth	mm	1.26818	0.247998	1.22727	1.04318	1.53409
LVID;d	M-Mode	Depth	mm	3.10909	0.154428	3.12954	2.94545	3.25227		LVID;d	M-Mode	Depth	mm	3.02727	0.0937345	2.94545	3.00682	3.12954		LVID;d	M-Mode	Depth	mm	3.64091	0.127739	3.49773	3.74318	3.68182		LVID;d	M-Mode	Depth	mm	3.375	0.106285	3.49773	3.31364	3.31364
LVID;s	M-Mode	Depth	mm	2.22954	0.127739	2.27046	2.08636	2.33182		LVID;s	M-Mode	Depth	mm	2.04546	0.0354283	2.025	2.08636	2.025		LVID;s	M-Mode	Depth	mm	2.6233	0.153409	2.82273	2.57727	2.63864	2.45454	LVID;s	M-Mode	Depth	mm	2.29091	0.289993	2.39318	2.51591	1.96364
LVPW;d	M-Mode	Depth	mm	0.715909	0.127739	0.613636	0.859091	0.675		LVPW;d	M-Mode	Depth	mm	0.879545	0.0937345	0.981818	0.797727	0.859091		LVPW;d	M-Mode	Depth	mm	0.736364	0	0.736364	0.736364	0.736364		LVPW;d	M-Mode	Depth	mm	0.675	0.0613636	0.613636	0.736364	0.675
LVPW;s	M-Mode	Depth	mm	1.28864	0.0613636	1.28864	1.35	1.22727		LVPW;s	M-Mode	Depth	mm	1.37045	0.0937345	1.47273	1.35	1.28864		LVPW;s	M-Mode	Depth	mm	1.04318	0.122727	0.859091	1.10455	1.10455	1.10455	LVPW;s	M-Mode	Depth	mm	1.14545	0.215502	0.920455	1.35	1.16591
Calculation		Units								Calculation		Units								Calculation		Units								Calculation		Units
EF		%	56.1176							EF		%	62.34							EF		%	55.0194							EF		%	61.4968
FS		%	28.2895							FS		%	32.4324							FS		%	27.9494							FS		%	32.1212
LV Mass		mg	85.3036							LV Mass		mg	76.195							LV Mass		mg	88.2993							LV Mass		mg	85.658
LV Mass (Corrected)		mg	68.2429							LV Mass (Corrected)		mg	60.956							LV Mass (Corrected)		mg	70.6395							LV Mass (Corrected)		mg	68.5264
LV Vol;d		uL	38.1873							LV Vol;d		uL	35.7825							LV Vol;d		uL	55.9275							LV Vol;d		uL	46.598
LV Vol;s		uL	16.7575							LV Vol;s		uL	13.4757							LV Vol;s		uL	25.1565							LV Vol;s		uL	17.9417
Measurement File	VSI_GenericPackage.sxml									Measurement File	VSI_GenericPackage.sxml									Measurement File	VSI_GenericPackage.sxml									Measurement File	VSI_GenericPackage.sxml
Measurement Version	0									Measurement Version	0									Measurement Version	0									Measurement Version	0
Measurement Description	Generic Package									Measurement Description	Generic Package									Measurement Description	Generic Package									Measurement Description	Generic Package
Measurement	Mode	Parameter	Units	Value						Measurement	Mode	Parameter	Units	Value						Measurement	Mode	Parameter	Units	Value						Measurement	Mode	Parameter	Units	Value
LV Area 1	M-Mode	Heart Rate	BPM	404.551						LV Area 3	M-Mode	Heart Rate	BPM	315.409						LV Area 4	M-Mode	Heart Rate	BPM	90.3402						LV Area 5	M-Mode	Heart Rate	BPM	341.434
LV Area 1	M-Mode	Diameter;s	mm	2.1719						LV Area 3	M-Mode	Diameter;s	mm	2.06694						LV Area 4	M-Mode	Diameter;s	mm	2.53092						LV Area 5	M-Mode	Diameter;s	mm	1.35155
LV Area 1	M-Mode	Diameter;d	mm	2.91879						LV Area 3	M-Mode	Diameter;d	mm	3.18598						LV Area 4	M-Mode	Diameter;d	mm	3.75959						LV Area 5	M-Mode	Diameter;d	mm	2.91996
LV Area 1	M-Mode	Volume;s	uL	16.1491						LV Area 3	M-Mode	Volume;s	uL	13.8505						LV Area 4	M-Mode	Volume;s	uL	23.0147						LV Area 5	M-Mode	Volume;s	uL	4.67249
LV Area 1	M-Mode	Volume;d	uL	32.7397						LV Area 3	M-Mode	Volume;d	uL	40.5296						LV Area 4	M-Mode	Volume;d	uL	60.3915						LV Area 5	M-Mode	Volume;d	uL	32.8048
LV Area 1	M-Mode	Stroke Volume	uL	16.5906						LV Area 3	M-Mode	Stroke Volume	uL	26.6791						LV Area 4	M-Mode	Stroke Volume	uL	37.3767						LV Area 5	M-Mode	Stroke Volume	uL	28.1323
LV Area 1	M-Mode	Ejection Fraction	%	50.6744						LV Area 3	M-Mode	Ejection Fraction	%	65.8261						LV Area 4	M-Mode	Ejection Fraction	%	61.8908						LV Area 5	M-Mode	Ejection Fraction	%	85.7567
LV Area 1	M-Mode	Fractional Shortening	%	25.5891						LV Area 3	M-Mode	Fractional Shortening	%	35.1237						LV Area 4	M-Mode	Fractional Shortening	%	32.681						LV Area 5	M-Mode	Fractional Shortening	%	53.7135
LV Area 1	M-Mode	Cardiac Output	mL/min	6.71176						LV Area 3	M-Mode	Cardiac Output	mL/min	8.41483						LV Area 4	M-Mode	Cardiac Output	mL/min	3.37662						LV Area 5	M-Mode	Cardiac Output	mL/min	9.60534
Model Post EF FS
VisualSonics? Measurement Export						VisualSonics? Measurement Export										VisualSonics? Measurement Export						VisualSonics? Measurement Export
Institution						Institution										Institution						Institution
Report Date	2021-08-25					Report Date	2021-08-25									Report Date	2021-08-25					Report Date	2021-08-25
Versioning Information						Versioning Information										Versioning Information						Versioning Information
Company Name	Model	SW Ver	SW Build	Rept Ver		Company Name	Model	SW Ver	SW Build	Rept Ver						Company Name	Model	SW Ver	SW Build	Rept Ver		Company Name	Model	SW Ver	SW Build	Rept Ver
VisualSonics?	Vevo? LAB	1.7.1	7101	8		VisualSonics?	Vevo? LAB	1.7.1	7101	8						VisualSonics?	Vevo? LAB	1.7.1	7101	8		VisualSonics?	Vevo? LAB	1.7.1	7101	8
Study	1					Study	1									Study	1					Study	1
Study Name	ZW-20210425					Study Name	ZW-20210425									Study Name	ZW-20210425					Study Name	ZW-20210425
Owner User Name	ZW					Owner User Name	ZW									Owner User Name	ZW					Owner User Name	ZW
Granting Institution						Granting Institution										Granting Institution						Granting Institution
Study Date	2021-08-25					Study Date	2021-08-25									Study Date	2021-08-25					Study Date	2021-08-25
Study Time	08:35:13					Study Time	08:35:13									Study Time	08:35:13					Study Time	08:35:13
Study Notes						Study Notes										Study Notes						Study Notes
Series Name	2					Series Name	3									Series Name	4					Series Name	5
Acquired By	asun					Acquired By	asun									Acquired By	asun					Acquired By	asun
Series Date	2021-08-25					Series Date	2021-08-25									Series Date	2021-08-25					Series Date	2021-08-25
Series Time	08:41:56					Series Time	08:45:36									Series Time	08:43:40					Series Time	08:35:13
Animal ID						Animal ID										Animal ID						Animal ID
Sex						Sex										Sex						Sex
Series Notes						Series Notes										Series Notes						Series Notes
Application	Cardiology					Application	Cardiology									Application	Cardiology					Application	Cardiology
Measurement Package	Cardiac Package					Measurement Package	Cardiac Package									Measurement Package	Cardiac Package					Measurement Package	Cardiac Package
Color						Color										Color						Color
Strain						Strain										Strain						Strain
Source						Source										Source						Source
Weight						Weight										Weight						Weight
Type						Type										Type						Type
Date of birth						Date of birth										Date of birth						Date of birth
Temperature						Temperature										Temperature						Temperature
Heart rate						Heart rate										Heart rate						Heart rate
Anesthetic Type						Anesthetic Type										Anesthetic Type						Anesthetic Type
Anesthetic On						Anesthetic On										Anesthetic On						Anesthetic On
Anesthetic Off						Anesthetic Off										Anesthetic Off						Anesthetic Off
Protocol ID						Protocol ID										Protocol ID						Protocol ID
Protocol Name						Protocol Name										Protocol Name						Protocol Name
Injectable						Injectable										Injectable						Injectable
Injection Site						Injection Site										Injection Site						Injection Site
Injection Amount						Injection Amount										Injection Amount						Injection Amount
Measurement File	VSI_GenericPackage.sxml					Measurement File	VSI_CardiacPackage.sxml									Measurement File	VSI_GenericPackage.sxml					Measurement File	VSI_GenericPackage.sxml
Measurement Version	0					Measurement Version	1									Measurement Version	0					Measurement Version	0
Measurement Description	Generic Package					Measurement Description	Cardiac Package									Measurement Description	Generic Package					Measurement Description	Generic Package
						Protocol Name	PSLAX M-Mode
Measurement	Mode	Parameter	Units	Value												Measurement	Mode	Parameter	Units	Value		Measurement	Mode	Parameter	Units	Value
LV Area 2	M-Mode	Heart Rate	BPM	481.283		Measurement	Mode	Parameter	Units	Avg	STD	Instance 1	Instance 2	Instance 3		LV Area 4	M-Mode	Heart Rate	BPM	433.083		LV Area 5	M-Mode	Heart Rate	BPM	565.26
LV Area 2	M-Mode	Diameter;s	mm	4.27741		IVS;d	M-Mode	Depth	mm	0.920455	0.106285	0.859091	0.859091	1.04318		LV Area 4	M-Mode	Diameter;s	mm	3.51533		LV Area 5	M-Mode	Diameter;s	mm	3.80182
LV Area 2	M-Mode	Diameter;d	mm	4.74304		IVS;s	M-Mode	Depth	mm	1.24773	0.0937345	1.22727	1.35	1.16591		LV Area 4	M-Mode	Diameter;d	mm	4.06677		LV Area 5	M-Mode	Diameter;d	mm	4.60394
LV Area 2	M-Mode	Volume;s	uL	82.0732		LVID;d	M-Mode	Depth	mm	3.84545	0.0937345	3.92727	3.86591	3.74318		LV Area 4	M-Mode	Volume;s	uL	51.4377		LV Area 5	M-Mode	Volume;s	uL	62.2439
LV Area 2	M-Mode	Volume;d	uL	104.672		LVID;s	M-Mode	Depth	mm	2.88409	0.0613636	2.94545	2.88409	2.82273		LV Area 4	M-Mode	Volume;d	uL	72.8441		LV Area 5	M-Mode	Volume;d	uL	97.5489
LV Area 2	M-Mode	Stroke Volume	uL	22.5984		LVPW;d	M-Mode	Depth	mm	0.879545	0.0937345	0.981818	0.797727	0.859091		LV Area 4	M-Mode	Stroke Volume	uL	21.4064		LV Area 5	M-Mode	Stroke Volume	uL	35.305
LV Area 2	M-Mode	Ejection Fraction	%	21.5898		LVPW;s	M-Mode	Depth	mm	1.20682	0.0354283	1.22727	1.16591	1.22727		LV Area 4	M-Mode	Ejection Fraction	%	29.3866		LV Area 5	M-Mode	Ejection Fraction	%	36.1921
LV Area 2	M-Mode	Fractional Shortening	%	9.81706												LV Area 4	M-Mode	Fractional Shortening	%	13.5598		LV Area 5	M-Mode	Fractional Shortening	%	17.4225
LV Area 2	M-Mode	Cardiac Output	mL/min	10.8762		Calculation		Units								LV Area 4	M-Mode	Cardiac Output	mL/min	9.27074		LV Area 5	M-Mode	Cardiac Output	mL/min	19.9565
						EF		%	50.1371
						FS		%	25
						LV Mass		mg	129.585
						LV Mass (Corrected)		mg	103.668
						LV Vol;d		uL	63.7349
						LV Vol;s		uL	31.7801
						Measurement File	VSI_GenericPackage.sxml
						Measurement Version	0
						Measurement Description	Generic Package
						Measurement	Mode	Parameter	Units	Value
						LV Area 3	M-Mode	Heart Rate	BPM	577.039
						LV Area 3	M-Mode	Diameter;s	mm	2.8999
						LV Area 3	M-Mode	Diameter;d	mm	3.61196
						LV Area 3	M-Mode	Volume;s	uL	32.2508
						LV Area 3	M-Mode	Volume;d	uL	54.939
						LV Area 3	M-Mode	Stroke Volume	uL	22.6882
						LV Area 3	M-Mode	Ejection Fraction	%	41.2971
						LV Area 3	M-Mode	Fractional Shortening	%	19.7138
						LV Area 3	M-Mode	Cardiac Output	mL/min	11.4978
AS-IV Post EF FS
VisualSonics? Measurement Export										VisualSonics? Measurement Export										VisualSonics? Measurement Export										VisualSonics? Measurement Export
Institution										Institution										Institution										Institution
Report Date	2021-07-13									Report Date	2021-07-13									Report Date	2021-07-13									Report Date	2021-07-13
Versioning Information										Versioning Information										Versioning Information										Versioning Information
Company Name	Model	SW Ver	SW Build	Rept Ver						Company Name	Model	SW Ver	SW Build	Rept Ver						Company Name	Model	SW Ver	SW Build	Rept Ver						Company Name	Model	SW Ver	SW Build	Rept Ver
VisualSonics?	Vevo? LAB	1.7.1	7101	8						VisualSonics?	Vevo? LAB	1.7.1	7101	8						VisualSonics?	Vevo? LAB	1.7.1	7101	8						VisualSonics?	Vevo? LAB	1.7.1	7101	8
Study	1									Study	1									Study	1									Study	1
Study Name	zw-20210610									Study Name	zw-20210610									Study Name	zw-20210610									Study Name	zw-20210610
Owner User Name	ZW									Owner User Name	ZW									Owner User Name	ZW									Owner User Name	ZW
Granting Institution										Granting Institution										Granting Institution										Granting Institution
Study Date	2021-06-10									Study Date	2021-06-10									Study Date	2021-06-10									Study Date	2021-06-10
Study Time	14:23:48									Study Time	14:23:48									Study Time	14:23:48									Study Time	14:23:48
Study Notes										Study Notes										Study Notes										Study Notes
Series Name	HJ-1									Series Name	HJ-3									Series Name	HJ-4									Series Name	HJ-5
Acquired By	asun									Acquired By	asun									Acquired By	asun									Acquired By	asun
Series Date	2021-06-10									Series Date	2021-06-10									Series Date	2021-06-10									Series Date	2021-06-10
Series Time	16:04:55									Series Time	15:55:50									Series Time	15:59:52									Series Time	15:54:32
Animal ID										Animal ID										Animal ID										Animal ID
Sex										Sex										Sex										Sex
Series Notes										Series Notes										Series Notes										Series Notes
Application	Cardiology									Application	Cardiology									Application	Cardiology									Application	Cardiology
Measurement Package	Cardiac Package									Measurement Package	Cardiac Package									Measurement Package	Cardiac Package									Measurement Package	Cardiac Package
Color										Color										Color										Color
Strain										Strain										Strain										Strain
Source										Source										Source										Source
Weight										Weight										Weight										Weight
Type										Type										Type										Type
Date of birth										Date of birth										Date of birth										Date of birth
Temperature										Temperature										Temperature										Temperature
Heart rate										Heart rate										Heart rate										Heart rate
Anesthetic Type										Anesthetic Type										Anesthetic Type										Anesthetic Type
Anesthetic On										Anesthetic On										Anesthetic On										Anesthetic On
Anesthetic Off										Anesthetic Off										Anesthetic Off										Anesthetic Off
Protocol ID										Protocol ID										Protocol ID										Protocol ID
Protocol Name										Protocol Name										Protocol Name										Protocol Name
Injectable										Injectable										Injectable										Injectable
Injection Site										Injection Site										Injection Site										Injection Site
Injection Amount										Injection Amount										Injection Amount										Injection Amount
Measurement File	VSI_CardiacPackage.sxml									Measurement File	VSI_CardiacPackage.sxml									Measurement File	VSI_CardiacPackage.sxml									Measurement File	VSI_CardiacPackage.sxml
Measurement Version	1									Measurement Version	1									Measurement Version	1									Measurement Version	1
Measurement Description	Cardiac Package									Measurement Description	Cardiac Package									Measurement Description	Cardiac Package									Measurement Description	Cardiac Package
Protocol Name	PSLAX M-Mode									Protocol Name	PSLAX M-Mode									Protocol Name	PSLAX M-Mode									Protocol Name	PSLAX M-Mode
Measurement	Mode	Parameter	Units	Avg	STD	Instance 1	Instance 2	Instance 3		Measurement	Mode	Parameter	Units	Avg	STD	Instance 1	Instance 2	Instance 3		Measurement	Mode	Parameter	Units	Avg	STD	Instance 1	Instance 2	Instance 3		Measurement	Mode	Parameter	Units	Avg	STD	Instance 1	Instance 2	Instance 3
IVS;d	M-Mode	Depth	mm	0.981818	0	0.981818	0.981818	0.981818		IVS;d	M-Mode	Depth	mm	0.613636	0.106285	0.675	0.675	0.490909		IVS;d	M-Mode	Depth	mm	0.756818	0.154428	0.613636	0.920455	0.736364		IVS;d	M-Mode	Depth	mm	1.10455	0.0613636	1.16591	1.10455	1.04318
IVS;s	M-Mode	Depth	mm	1.20682	0.0937345	1.28864	1.10455	1.22727		IVS;s	M-Mode	Depth	mm	0.981818	0.0613636	0.920455	1.04318	0.981818		IVS;s	M-Mode	Depth	mm	1.10455	0.0613636	1.04318	1.10455	1.16591		IVS;s	M-Mode	Depth	mm	1.24773	0.154428	1.22727	1.10455	1.41136
LVID;d	M-Mode	Depth	mm	3.33409	0.0354283	3.375	3.31364	3.31364		LVID;d	M-Mode	Depth	mm	4.00909	0.0937345	4.11136	3.92727	3.98864		LVID;d	M-Mode	Depth	mm	3.62046	0.106285	3.68182	3.49773	3.68182		LVID;d	M-Mode	Depth	mm	2.94545	0.061364	3.00682	2.94545	2.88409
LVID;s	M-Mode	Depth	mm	2.67955	0.0708566	2.63864	2.76136	2.63864		LVID;s	M-Mode	Depth	mm	3.25227	0.122727	3.25227	3.12954	3.375		LVID;s	M-Mode	Depth	mm	3.17046	0.0937345	3.19091	3.25227	3.06818		LVID;s	M-Mode	Depth	mm	2.31136	0.0937345	2.20909	2.39318	2.33182
LVPW;d	M-Mode	Depth	mm	0.675	N/A	0.675	0.675	0.675		LVPW;d	M-Mode	Depth	mm	0.695455	0.0937345	0.613636	0.797727	0.675		LVPW;d	M-Mode	Depth	mm	0.797727	0.122727	0.797727	0.920455	0.675		LVPW;d	M-Mode	Depth	mm	0.736364	0.162353	0.613636	0.675	0.920455
LVPW;s	M-Mode	Depth	mm	0.920455	0.0613636	0.981818	0.920455	0.859091		LVPW;s	M-Mode	Depth	mm	0.981818	0.106285	1.10455	0.920455	0.920455		LVPW;s	M-Mode	Depth	mm	0.879545	0.0708566	0.797727	0.920455	0.920455		LVPW;s	M-Mode	Depth	mm	0.961364	0.0708566	1.04318	0.920455	0.920455
Calculation		Units								Calculation		Units								Calculation		Units								Calculation		Units
EF		%	41.4009							EF		%	39.4664							EF		%	27.4205							EF		%	45.1741
FS		%	19.6319							FS		%	18.8775							FS		%	12.4294							FS		%	21.5278
LV Mass		mg	91.8817							LV Mass		mg	90.5339							LV Mass		mg	95.964							LV Mass		mg	88.5555
LV Mass (Corrected)		mg	73.5054							LV Mass (Corrected)		mg	72.4271							LV Mass (Corrected)		mg	76.7712							LV Mass (Corrected)		mg	70.8444
LV Vol;d		uL	45.2445							LV Vol;d		uL	70.3784							LV Vol;d		uL	55.177							LV Vol;d		uL	33.4634
LV Vol;s		uL	26.5128							LV Vol;s		uL	42.6026							LV Vol;s		uL	40.0472							LV Vol;s		uL	18.3466
Measurement File	VSI_GenericPackage.sxml									Measurement File	VSI_GenericPackage.sxml									Measurement File	VSI_GenericPackage.sxml									Measurement File	VSI_GenericPackage.sxml
Measurement Version	0									Measurement Version	0									Measurement Version	0									Measurement Version	0
Measurement Description	Generic Package									Measurement Description	Generic Package									Measurement Description	Generic Package									Measurement Description	Generic Package
Measurement	Mode	Parameter	Units	Value						Measurement	Mode	Parameter	Units	Value						Measurement	Mode	Parameter	Units	Value						Measurement	Mode	Parameter	Units	Value
LV Area 11	M-Mode	Heart Rate	BPM	372.478						LV Area 14	M-Mode	Heart Rate	BPM	400.556						LV Area 13	M-Mode	Heart Rate	BPM	481.123						LV Area 15	M-Mode	Heart Rate	BPM	544.732
LV Area 11	M-Mode	Diameter;s	mm	2.56364						LV Area 14	M-Mode	Diameter;s	mm	3.34863						LV Area 13	M-Mode	Diameter;s	mm	3.13558						LV Area 15	M-Mode	Diameter;s	mm	2.29234
LV Area 11	M-Mode	Diameter;d	mm	3.34824						LV Area 14	M-Mode	Diameter;d	mm	4.14012						LV Area 13	M-Mode	Diameter;d	mm	3.65333						LV Area 15	M-Mode	Diameter;d	mm	2.86953
LV Area 11	M-Mode	Volume;s	uL	23.7624						LV Area 14	M-Mode	Volume;s	uL	45.7693						LV Area 13	M-Mode	Volume;s	uL	39.0139						LV Area 15	M-Mode	Volume;s	uL	18.0261
LV Area 11	M-Mode	Volume;d	uL	45.7166						LV Area 14	M-Mode	Volume;d	uL	76.0132						LV Area 13	M-Mode	Volume;d	uL	56.4034						LV Area 15	M-Mode	Volume;d	uL	31.4471
LV Area 11	M-Mode	Stroke Volume	uL	21.9542						LV Area 14	M-Mode	Stroke Volume	uL	30.2439						LV Area 13	M-Mode	Stroke Volume	uL	17.3895						LV Area 15	M-Mode	Stroke Volume	uL	13.421
LV Area 11	M-Mode	Ejection Fraction	%	48.0223						LV Area 14	M-Mode	Ejection Fraction	%	39.7877						LV Area 13	M-Mode	Ejection Fraction	%	30.8306						LV Area 15	M-Mode	Ejection Fraction	%	42.6781
LV Area 11	M-Mode	Fractional Shortening	%	23.4333						LV Area 14	M-Mode	Fractional Shortening	%	19.1175						LV Area 13	M-Mode	Fractional Shortening	%	14.172						LV Area 15	M-Mode	Fractional Shortening	%	20.1147
LV Area 11	M-Mode	Cardiac Output	mL/min	8.17744						LV Area 14	M-Mode	Cardiac Output	mL/min	12.1144						LV Area 13	M-Mode	Cardiac Output	mL/min	8.36648						LV Area 15	M-Mode	Cardiac Output	mL/min	7.31086
Bet Post EF FS
VisualSonics? Measurement Export										VisualSonics? Measurement Export										VisualSonics? Measurement Export										VisualSonics? Measurement Export
Institution										Institution										Institution										Institution
Report Date	2021-07-13									Report Date	2021-07-13									Report Date	2021-07-13									Report Date	2021-07-13
Versioning Information										Versioning Information										Versioning Information										Versioning Information
Company Name	Model	SW Ver	SW Build	Rept Ver						Company Name	Model	SW Ver	SW Build	Rept Ver						Company Name	Model	SW Ver	SW Build	Rept Ver						Company Name	Model	SW Ver	SW Build	Rept Ver
VisualSonics?	Vevo? LAB	1.7.1	7101	8						VisualSonics?	Vevo? LAB	1.7.1	7101	8						VisualSonics?	Vevo? LAB	1.7.1	7101	8						VisualSonics?	Vevo? LAB	1.7.1	7101	8
Study	1									Study	1									Study	1									Study	1
Study Name	zw-20210610									Study Name	zw-20210610									Study Name	zw-20210610									Study Name	zw-20210610
Owner User Name	ZW									Owner User Name	ZW									Owner User Name	ZW									Owner User Name	ZW
Granting Institution										Granting Institution										Granting Institution										Granting Institution
Study Date	2021-06-10									Study Date	2021-06-10									Study Date	2021-06-10									Study Date	2021-06-10
Study Time	14:23:48									Study Time	14:23:48									Study Time	14:23:48									Study Time	14:23:48
Study Notes										Study Notes										Study Notes										Study Notes
Series Name	Yang--2									Series Name	Yang-3									Series Name	Yang-4									Series Name	Yang-5
Acquired By	asun									Acquired By	asun									Acquired By	asun									Acquired By	asun
Series Date	2021-06-10									Series Date	2021-06-10									Series Date	2021-06-10									Series Date	2021-06-10
Series Time	16:27:27									Series Time	16:22:10									Series Time	16:16:22									Series Time	16:12:34
Animal ID										Animal ID										Animal ID										Animal ID
Sex										Sex										Sex										Sex
Series Notes										Series Notes										Series Notes										Series Notes
Application	Cardiology									Application	Cardiology									Application	Cardiology									Application	Cardiology
Measurement Package	Cardiac Package									Measurement Package	Cardiac Package									Measurement Package	Cardiac Package									Measurement Package	Cardiac Package
Color										Color										Color										Color
Strain										Strain										Strain										Strain
Source										Source										Source										Source
Weight										Weight										Weight										Weight
Type										Type										Type										Type
Date of birth										Date of birth										Date of birth										Date of birth
Temperature										Temperature										Temperature										Temperature
Heart rate										Heart rate										Heart rate										Heart rate
Anesthetic Type										Anesthetic Type										Anesthetic Type										Anesthetic Type
Anesthetic On										Anesthetic On										Anesthetic On										Anesthetic On
Anesthetic Off										Anesthetic Off										Anesthetic Off										Anesthetic Off
Protocol ID										Protocol ID										Protocol ID										Protocol ID
Protocol Name										Protocol Name										Protocol Name										Protocol Name
Injectable										Injectable										Injectable										Injectable
Injection Site										Injection Site										Injection Site										Injection Site
Injection Amount										Injection Amount										Injection Amount										Injection Amount
Measurement File	VSI_CardiacPackage.sxml									Measurement File	VSI_CardiacPackage.sxml									Measurement File	VSI_CardiacPackage.sxml									Measurement File	VSI_CardiacPackage.sxml
Measurement Version	1									Measurement Version	1									Measurement Version	1									Measurement Version	1
Measurement Description	Cardiac Package									Measurement Description	Cardiac Package									Measurement Description	Cardiac Package									Measurement Description	Cardiac Package
Protocol Name	PSLAX M-Mode									Protocol Name	PSLAX M-Mode									Protocol Name	PSLAX M-Mode									Protocol Name	PSLAX M-Mode
Measurement	Mode	Parameter	Units	Avg	STD	Instance 1	Instance 2	Instance 3		Measurement	Mode	Parameter	Units	Avg	STD	Instance 1	Instance 2	Instance 3		Measurement	Mode	Parameter	Units	Avg	STD	Instance 1	Instance 2	Instance 3		Measurement	Mode	Parameter	Units	Avg	STD	Instance 1	Instance 2	Instance 3
IVS;d	M-Mode	Depth	mm	0.634091	0.187469	0.675	0.429545	0.797727		IVS;d	M-Mode	Depth	mm	0.552273	0.122727	0.552273	0.675	0.429545		IVS;d	M-Mode	Depth	mm	0.756818	0.154428	0.920455	0.736364	0.613636		IVS;d	M-Mode	Depth	mm	0.695455	0.0708566	0.613636	0.736364	0.736364
IVS;s	M-Mode	Depth	mm	0.9	0.197256	0.981818	1.04318	0.675		IVS;s	M-Mode	Depth	mm	0.613636	0.106285	0.552273	0.552273	0.736364		IVS;s	M-Mode	Depth	mm	0.981818	0.22125	1.04318	1.16591	0.736364		IVS;s	M-Mode	Depth	mm	1.00227	0.0937345	0.920455	1.10455	0.981818
LVID;d	M-Mode	Depth	mm	4.25455	0.276704	3.98864	4.54091	4.23409		LVID;d	M-Mode	Depth	mm	4.05	0.106285	3.98864	4.17273	3.98864		LVID;d	M-Mode	Depth	mm	3.98864	0.106285	3.92727	3.92727	4.11136		LVID;d	M-Mode	Depth	mm	3.72273	0.0937345	3.80455	3.74318	3.62046
LVID;s	M-Mode	Depth	mm	3.47727	0.314894	3.12954	3.55909	3.74318		LVID;s	M-Mode	Depth	mm	3.825	0.0708566	3.86591	3.86591	3.74318		LVID;s	M-Mode	Depth	mm	3.06818	0.21257	2.94545	2.94545	3.31364		LVID;s	M-Mode	Depth	mm	3.23182	0.127739	3.12954	3.375	3.19091
LVPW;d	M-Mode	Depth	mm	1.20682	0.177142	1.41136	1.10455	1.10455		LVPW;d	M-Mode	Depth	mm	0.675	0.22125	0.859091	0.429545	0.736364		LVPW;d	M-Mode	Depth	mm	0.797727	0.0613636	0.736364	0.797727	0.859091		LVPW;d	M-Mode	Depth	mm	0.838636	0.0708566	0.797727	0.797727	0.920455
LVPW;s	M-Mode	Depth	mm	1.28864	0.267478	1.59546	1.10455	1.16591		LVPW;s	M-Mode	Depth	mm	0.756818	0.035428	0.797727	0.736364	0.736364		LVPW;s	M-Mode	Depth	mm	1.00227	0.0708566	1.04318	0.920455	1.04318		LVPW;s	M-Mode	Depth	mm	0.838636	0.0354283	0.859091	0.859091	0.797727
Calculation		Units								Calculation		Units								Calculation		Units								Calculation		Units
EF		%	38.1842							EF		%	12.713							EF		%	46.8216							EF		%	28.8699
FS		%	18.2692							FS		%	5.55556							FS		%	23.0769							FS		%	13.1868
LV Mass		mg	157.383							LV Mass		mg	84.8085							LV Mass		mg	112.532							LV Mass		mg	98.6403
LV Mass (Corrected)		mg	125.907							LV Mass (Corrected)		mg	67.8468							LV Mass (Corrected)		mg	90.026							LV Mass (Corrected)		mg	78.9122
LV Vol;d		uL	81.0101							LV Vol;d		uL	72.0947							LV Vol;d		uL	69.5285							LV Vol;d		uL	58.9843
LV Vol;s		uL	50.077							LV Vol;s		uL	62.9293							LV Vol;s		uL	36.9742							LV Vol;s		uL	41.9556
Measurement File	VSI_GenericPackage.sxml									Measurement File	VSI_GenericPackage.sxml									Measurement File	VSI_GenericPackage.sxml									Measurement File	VSI_GenericPackage.sxml
Measurement Version	0									Measurement Version	0									Measurement Version	0									Measurement Version	0
Measurement Description	Generic Package									Measurement Description	Generic Package									Measurement Description	Generic Package									Measurement Description	Generic Package
Measurement	Mode	Parameter	Units	Value						Measurement	Mode	Parameter	Units	Value						Measurement	Mode	Parameter	Units	Value						Measurement	Mode	Parameter	Units	Value
LV Area 2	M-Mode	Heart Rate	BPM	297.613						LV Area 3	M-Mode	Heart Rate	BPM	375.44						LV Area 6	M-Mode	Heart Rate	BPM	352.509						LV Area 10	M-Mode	Heart Rate	BPM	456.491
LV Area 2	M-Mode	Diameter;s	mm	3.25773						LV Area 3	M-Mode	Diameter;s	mm	3.5682						LV Area 6	M-Mode	Diameter;s	mm	2.96413						LV Area 10	M-Mode	Diameter;s	mm	3.32499
LV Area 2	M-Mode	Diameter;d	mm	4.53431						LV Area 3	M-Mode	Diameter;d	mm	4.02356						LV Area 6	M-Mode	Diameter;d	mm	3.94814						LV Area 10	M-Mode	Diameter;d	mm	3.79274
LV Area 2	M-Mode	Volume;s	uL	42.8259						LV Area 3	M-Mode	Volume;s	uL	53.3209						LV Area 6	M-Mode	Volume;s	uL	34.0105						LV Area 10	M-Mode	Volume;s	uL	44.9894
LV Area 2	M-Mode	Volume;d	uL	94.1323						LV Area 3	M-Mode	Volume;d	uL	70.9877						LV Area 6	M-Mode	Volume;d	uL	67.8789						LV Area 10	M-Mode	Volume;d	uL	61.6843
LV Area 2	M-Mode	Stroke Volume	uL	51.3063						LV Area 3	M-Mode	Stroke Volume	uL	17.6668						LV Area 6	M-Mode	Stroke Volume	uL	33.8684						LV Area 10	M-Mode	Stroke Volume	uL	16.6948
LV Area 2	M-Mode	Ejection Fraction	%	54.5045						LV Area 3	M-Mode	Ejection Fraction	%	24.8871						LV Area 6	M-Mode	Ejection Fraction	%	49.8953						LV Area 10	M-Mode	Ejection Fraction	%	27.065
LV Area 2	M-Mode	Fractional Shortening	%	28.1539						LV Area 3	M-Mode	Fractional Shortening	%	11.3173						LV Area 6	M-Mode	Fractional Shortening	%	24.9235						LV Area 10	M-Mode	Fractional Shortening	%	12.3329
LV Area 2	M-Mode	Cardiac Output	mL/min	15.2694						LV Area 3	M-Mode	Cardiac Output	mL/min	6.63283						LV Area 6	M-Mode	Cardiac Output	mL/min	11.9389						LV Area 10	M-Mode	Cardiac Output	mL/min	7.62104
Normal 28days EF FS
VisualSonics? Measurement Export										VisualSonics? Measurement Export										VisualSonics? Measurement Export										VisualSonics? Measurement Export
Institution										Institution										Institution										Institution
Report Date	2021-07-13									Report Date	2021-07-14									Report Date	2021-07-14									Report Date	2021-07-14
Versioning Information										Versioning Information										Versioning Information										Versioning Information
Company Name	Model	SW Ver	SW Build	Rept Ver						Company Name	Model	SW Ver	SW Build	Rept Ver						Company Name	Model	SW Ver	SW Build	Rept Ver						Company Name	Model	SW Ver	SW Build	Rept Ver
VisualSonics?	Vevo? LAB	1.7.1	7101	8						VisualSonics?	Vevo? LAB	1.7.1	7101	8						VisualSonics?	Vevo? LAB	1.7.1	7101	8						VisualSonics?	Vevo? LAB	1.7.1	7101	8
Study	1									Study	1									Study	1									Study	1
Study Name	zw-2021-5-14									Study Name	ZW-7-7									Study Name	ZW-7-7									Study Name	ZW-7-7
Owner User Name	ZW									Owner User Name	ZW									Owner User Name	ZW									Owner User Name	ZW
Granting Institution										Granting Institution										Granting Institution										Granting Institution
Study Date	2021-05-14									Study Date	2021-07-07									Study Date	2021-07-07									Study Date	2021-07-07
Study Time	08:59:54									Study Time	08:50:35									Study Time	08:50:35									Study Time	08:50:35
Study Notes										Study Notes										Study Notes										Study Notes
Series Name	N-1									Series Name	N-1									Series Name	N-3									Series Name	N-4
Acquired By	asun									Acquired By	asun									Acquired By	asun									Acquired By	asun
Series Date	2021-05-14									Series Date	2021-07-07									Series Date	2021-07-07									Series Date	2021-07-07
Series Time	09:46:10									Series Time	08:57:47									Series Time	08:55:30									Series Time	08:50:35
Animal ID										Animal ID										Animal ID										Animal ID
Sex										Sex										Sex										Sex
Series Notes										Series Notes										Series Notes										Series Notes
Application	Cardiology									Application	Cardiology									Application	Cardiology									Application	Cardiology
Measurement Package	Cardiac Package									Measurement Package	Cardiac Package									Measurement Package	Cardiac Package									Measurement Package	Cardiac Package
Color										Color										Color										Color
Strain										Strain										Strain										Strain
Source										Source										Source										Source
Weight										Weight										Weight										Weight
Type										Type										Type										Type
Date of birth										Date of birth										Date of birth										Date of birth
Temperature										Temperature										Temperature										Temperature
Heart rate										Heart rate										Heart rate										Heart rate
Anesthetic Type										Anesthetic Type										Anesthetic Type										Anesthetic Type
Anesthetic On										Anesthetic On										Anesthetic On										Anesthetic On
Anesthetic Off										Anesthetic Off										Anesthetic Off										Anesthetic Off
Protocol ID										Protocol ID										Protocol ID										Protocol ID
Protocol Name										Protocol Name										Protocol Name										Protocol Name
Injectable										Injectable										Injectable										Injectable
Injection Site										Injection Site										Injection Site										Injection Site
Injection Amount										Injection Amount										Injection Amount										Injection Amount
Measurement File	VSI_CardiacPackage.sxml									Measurement File	VSI_CardiacPackage.sxml									Measurement File	VSI_CardiacPackage.sxml									Measurement File	VSI_CardiacPackage.sxml
Measurement Version	1									Measurement Version	1									Measurement Version	1									Measurement Version	1
Measurement Description	Cardiac Package									Measurement Description	Cardiac Package									Measurement Description	Cardiac Package									Measurement Description	Cardiac Package
Protocol Name	PSLAX M-Mode									Protocol Name	PSLAX M-Mode									Protocol Name	PSLAX M-Mode									Protocol Name	PSLAX M-Mode
Measurement	Mode	Parameter	Units	Avg	STD	Instance 1	Instance 2	Instance 3		Measurement	Mode	Parameter	Units	Avg	STD	Instance 1	Instance 2	Instance 3		Measurement	Mode	Parameter	Units	Avg	STD	Instance 1	Instance 2	Instance 3	Instance 4	Measurement	Mode	Parameter	Units	Avg	STD	Instance 1	Instance 2	Instance 3
IVS;d	M-Mode	Depth	mm	0.675	0.0613636	0.736364	0.613636	0.675		IVS;d	M-Mode	Depth	mm	0.9	0.154428	0.920455	1.04318	0.736364		IVS;d	M-Mode	Depth	mm	0.659659	0.104798	0.797727	0.675	0.552273	0.613636	IVS;d	M-Mode	Depth	mm	0.593182	0.0354283	0.552273	0.613636	0.613636
IVS;s	M-Mode	Depth	mm	0.859091	0.0613636	0.859091	0.797727	0.920455		IVS;s	M-Mode	Depth	mm	1.20682	0.141713	1.04318	1.28864	1.28864		IVS;s	M-Mode	Depth	mm	1.10455	0.0613636	1.16591	1.04318	1.10455		IVS;s	M-Mode	Depth	mm	1.125	0.0937345	1.04318	1.10455	1.22727
LVID;d	M-Mode	Depth	mm	3.98864	0.106285	3.92727	4.11136	3.92727		LVID;d	M-Mode	Depth	mm	3.55909	0.122727	3.55909	3.68182	3.43636		LVID;d	M-Mode	Depth	mm	4.03466	0.0587512	4.11136	3.98864	4.05	3.98864	LVID;d	M-Mode	Depth	mm	4.23409	0.162353	4.17273	4.11136	4.41818
LVID;s	M-Mode	Depth	mm	3.02727	0.215502	2.82273	3.00682	3.25227		LVID;s	M-Mode	Depth	mm	2.65909	0.215502	2.88409	2.63864	2.45454		LVID;s	M-Mode	Depth	mm	3.19091	0.0613636	3.19091	3.25227	3.12954		LVID;s	M-Mode	Depth	mm	3.10909	0.0937345	3.12954	3.19091	3.00682
LVPW;d	M-Mode	Depth	mm	0.818182	0.0937345	0.797727	0.736364	0.920455		LVPW;d	M-Mode	Depth	mm	0.736364	0.122727	0.613636	0.736364	0.859091		LVPW;d	M-Mode	Depth	mm	0.736364	0.0708566	0.675	0.797727	0.797727	0.675	LVPW;d	M-Mode	Depth	mm	0.797727	0	0.797727	0.797727	0.797727
LVPW;s	M-Mode	Depth	mm	1.22727	0.106285	1.28864	1.28864	1.10455		LVPW;s	M-Mode	Depth	mm	0.981818	0.162353	0.859091	0.920455	1.16591		LVPW;s	M-Mode	Depth	mm	1.00227	0.0937345	0.920455	0.981818	1.10455		LVPW;s	M-Mode	Depth	mm	1.20682	0.0937345	1.22727	1.10455	1.28864
Calculation		Units								Calculation		Units								Calculation		Units								Calculation		Units
EF		%	48.5355							EF		%	50.8764							EF		%	43.0668							EF		%	52.3216
FS		%	24.1026							FS		%	25.2874							FS		%	20.9125							FS		%	26.57
LV Mass		mg	106.642							LV Mass		mg	100.199							LV Mass		mg	99.493							LV Mass		mg	107.482
LV Mass (Corrected)		mg	85.3135							LV Mass (Corrected)		mg	80.1596							LV Mass (Corrected)		mg	79.5944							LV Mass (Corrected)		mg	85.9852
LV Vol;d		uL	69.5285							LV Vol;d		uL	52.9585							LV Vol;d		uL	71.4485							LV Vol;d		uL	80.0935
LV Vol;s		uL	35.7825							LV Vol;s		uL	26.0151							LV Vol;s		uL	40.6779							LV Vol;s		uL	38.1873
Measurement File	VSI_GenericPackage.sxml									Measurement File	VSI_GenericPackage.sxml									Measurement File	VSI_GenericPackage.sxml									Measurement File	VSI_GenericPackage.sxml
Measurement Version	0									Measurement Version	0									Measurement Version	0									Measurement Version	0
Measurement Description	Generic Package									Measurement Description	Generic Package									Measurement Description	Generic Package									Measurement Description	Generic Package
Measurement	Mode	Parameter	Units	Value						Measurement	Mode	Parameter	Units	Value						Measurement	Mode	Parameter	Units	Value						Measurement	Mode	Parameter	Units	Value
LV Area 2	M-Mode	Heart Rate	BPM	468.14						LV Area 1	M-Mode	Heart Rate	BPM	400.779						LV Area 3	M-Mode	Heart Rate	BPM	428.891						LV Area 4	M-Mode	Heart Rate	BPM	491.551
LV Area 2	M-Mode	Diameter;s	mm	2.76122						LV Area 1	M-Mode	Diameter;s	mm	2.35395						LV Area 3	M-Mode	Diameter;s	mm	2.93703						LV Area 4	M-Mode	Diameter;s	mm	3.03922
LV Area 2	M-Mode	Diameter;d	mm	4.17309						LV Area 1	M-Mode	Diameter;d	mm	3.66203						LV Area 3	M-Mode	Diameter;d	mm	4.13893						LV Area 4	M-Mode	Diameter;d	mm	4.09349
LV Area 2	M-Mode	Volume;s	uL	28.8118						LV Area 1	M-Mode	Volume;s	uL	19.206						LV Area 3	M-Mode	Volume;s	uL	33.2516						LV Area 4	M-Mode	Volume;s	uL	36.1569
LV Area 2	M-Mode	Volume;d	uL	77.6264						LV Area 1	M-Mode	Volume;d	uL	56.7152						LV Area 3	M-Mode	Volume;d	uL	75.926						LV Area 4	M-Mode	Volume;d	uL	74.0667
LV Area 2	M-Mode	Stroke Volume	uL	48.8146						LV Area 1	M-Mode	Stroke Volume	uL	37.5092						LV Area 3	M-Mode	Stroke Volume	uL	42.6744						LV Area 4	M-Mode	Stroke Volume	uL	37.9098
LV Area 2	M-Mode	Ejection Fraction	%	62.884						LV Area 1	M-Mode	Ejection Fraction	%	66.136						LV Area 3	M-Mode	Ejection Fraction	%	56.2053						LV Area 4	M-Mode	Ejection Fraction	%	51.1833
LV Area 2	M-Mode	Fractional Shortening	%	33.8328						LV Area 1	M-Mode	Fractional Shortening	%	35.7199						LV Area 3	M-Mode	Fractional Shortening	%	29.039						LV Area 4	M-Mode	Fractional Shortening	%	25.7546
LV Area 2	M-Mode	Cardiac Output	mL/min	22.8521						LV Area 1	M-Mode	Cardiac Output	mL/min	15.0329						LV Area 3	M-Mode	Cardiac Output	mL/min	18.3026						LV Area 4	M-Mode	Cardiac Output	mL/min	18.6346
Model 28days EF FS
VisualSonics? Measurement Export										VisualSonics? Measurement Export										VisualSonics? Measurement Export										VisualSonics? Measurement Export
Institution										Institution										Institution										Institution
Report Date	2021-07-13									Report Date	2021-07-13									Report Date	2021-07-13									Report Date	2021-08-25
Versioning Information										Versioning Information										Versioning Information										Versioning Information
Company Name	Model	SW Ver	SW Build	Rept Ver						Company Name	Model	SW Ver	SW Build	Rept Ver						Company Name	Model	SW Ver	SW Build	Rept Ver						Company Name	Model	SW Ver	SW Build	Rept Ver
VisualSonics?	Vevo? LAB	1.7.1	7101	8						VisualSonics?	Vevo? LAB	1.7.1	7101	8						VisualSonics?	Vevo? LAB	1.7.1	7101	8						VisualSonics?	Vevo? LAB	1.7.1	7101	8
Study	1									Study	1									Study	1									Study	1
Study Name	zw-20210617									Study Name	zw-20210617									Study Name	zw-20210617									Study Name	7-29 D0
Owner User Name	ZW									Owner User Name	ZW									Owner User Name	ZW									Owner User Name	ZW
Granting Institution										Granting Institution										Granting Institution										Granting Institution
Study Date	2021-06-17									Study Date	2021-06-17									Study Date	2021-06-17									Study Date	2021-07-29
Study Time	09:12:57									Study Time	09:12:57									Study Time	09:12:57									Study Time	15:15:55
Study Notes										Study Notes										Study Notes										Study Notes
Series Name	M-2									Series Name	M-4									Series Name	M-5									Series Name	2
Acquired By	asun									Acquired By	asun									Acquired By	asun									Acquired By	Zhangling
Series Date	2021-06-17									Series Date	2021-06-17									Series Date	2021-06-17									Series Date	2021-07-29
Series Time	10:47:19									Series Time	10:44:47									Series Time	10:43:21									Series Time	15:20:45
Animal ID										Animal ID										Animal ID										Animal ID
Sex										Sex										Sex										Sex
Series Notes										Series Notes										Series Notes										Series Notes
Application	Cardiology									Application	Cardiology									Application	Cardiology									Application	Cardiology
Measurement Package	Cardiac Package									Measurement Package	Cardiac Package									Measurement Package	Cardiac Package									Measurement Package	Cardiac Package
Color										Color										Color										Color
Strain										Strain										Strain										Strain
Source										Source										Source										Source
Weight										Weight										Weight										Weight
Type										Type										Type										Type
Date of birth										Date of birth										Date of birth										Date of birth
Temperature										Temperature										Temperature										Temperature
Heart rate										Heart rate										Heart rate										Heart rate
Anesthetic Type										Anesthetic Type										Anesthetic Type										Anesthetic Type
Anesthetic On										Anesthetic On										Anesthetic On										Anesthetic On
Anesthetic Off										Anesthetic Off										Anesthetic Off										Anesthetic Off
Protocol ID										Protocol ID										Protocol ID										Protocol ID
Protocol Name										Protocol Name										Protocol Name										Protocol Name
Injectable										Injectable										Injectable										Injectable
Injection Site										Injection Site										Injection Site										Injection Site
Injection Amount										Injection Amount										Injection Amount										Injection Amount
Measurement File	VSI_CardiacPackage.sxml									Measurement File	VSI_CardiacPackage.sxml									Measurement File	VSI_CardiacPackage.sxml									Measurement File	VSI_CardiacPackage.sxml
Measurement Version	1									Measurement Version	1									Measurement Version	1									Measurement Version	1
Measurement Description	Cardiac Package									Measurement Description	Cardiac Package									Measurement Description	Cardiac Package									Measurement Description	Cardiac Package
Protocol Name	PSLAX M-Mode									Protocol Name	PSLAX M-Mode									Protocol Name	PSLAX M-Mode									Protocol Name	PSLAX M-Mode
Measurement	Mode	Parameter	Units	Avg	STD	Instance 1	Instance 2	Instance 3		Measurement	Mode	Parameter	Units	Avg	STD	Instance 1	Instance 2	Instance 3		Measurement	Mode	Parameter	Units	Avg	STD	Instance 1	Instance 2	Instance 3		Measurement	Mode	Parameter	Units	Avg	STD	Instance 1	Instance 2	Instance 3
IVS;d	M-Mode	Depth	mm	0.225	0.0354283	0.245455	0.184091	0.245455		IVS;d	M-Mode	Depth	mm	0.756818	0.0937345	0.736364	0.675	0.859091		IVS;d	M-Mode	Depth	mm	0.940909	0.154428	0.920455	0.797727	1.10455		IVS;d	M-Mode	Depth	mm	0.879545	0.035428	0.859091	0.859091	0.920455
IVS;s	M-Mode	Depth	mm	0.286364	0.154428	0.306818	0.429545	0.122727		IVS;s	M-Mode	Depth	mm	0.828409	0.0433906	0.797727	0.859091			IVS;s	M-Mode	Depth	mm	1.22727	0.106285	1.10455	1.28864	1.28864		IVS;s	M-Mode	Depth	mm	0.859091	0.122727	0.981818	0.736364	0.859091
LVID;d	M-Mode	Depth	mm	5.60454	0.0354283	5.58409	5.58409	5.64546		LVID;d	M-Mode	Depth	mm	3.45682	0.0354283	3.43636	3.43636	3.49773		LVID;d	M-Mode	Depth	mm	4.31591	0.0354283	4.29545	4.35682	4.29545		LVID;d	M-Mode	Depth	mm	2.78182	0.127739	2.88409	2.82273	2.63864
LVID;s	M-Mode	Depth	mm	5.54318	0.0354283	5.52273	5.52273	5.58409		LVID;s	M-Mode	Depth	mm	2.85341	0.130172	2.94545	2.76136			LVID;s	M-Mode	Depth	mm	3.53864	0.154428	3.68182	3.55909	3.375		LVID;s	M-Mode	Depth	mm	2.45454	0.306818	2.14773	2.45454	2.76136
LVPW;d	M-Mode	Depth	mm	0.695455	0.0354283	0.675	0.736364	0.675		LVPW;d	M-Mode	Depth	mm	0.736364	0.122727	0.859091	0.736364	0.613636		LVPW;d	M-Mode	Depth	mm	0.940909	0.154428	1.10455	0.920455	0.797727		LVPW;d	M-Mode	Depth	mm	1.00227	0.197256	0.859091	0.920455	1.22727
LVPW;s	M-Mode	Depth	mm	0.634091	0.154428	0.613636	0.490909	0.797727		LVPW;s	M-Mode	Depth	mm	0.920455	0.0867813	0.859091	0.981818			LVPW;s	M-Mode	Depth	mm	1.125	0.0937345	1.04318	1.10455	1.22727		LVPW;s	M-Mode	Depth	mm	1.24773	0.127739	1.28864	1.35	1.10455
Calculation		Units								Calculation		Units								Calculation		Units								Calculation		Units
EF		%	2.50138							EF		%	37.2978							EF		%	37.6683							EF		%	26.6736
FS		%	1.09488							FS		%	17.4556							FS		%	18.0095							FS		%	11.7647
LV Mass		mg	107.155							LV Mass		mg	84.2187							LV Mass		mg	166.03							LV Mass		mg	84.1396
LV Mass (Corrected)		mg	85.7243							LV Mass (Corrected)		mg	67.375							LV Mass (Corrected)		mg	132.824							LV Mass (Corrected)		mg	67.3117
LV Vol;d		uL	153.951							LV Vol;d		uL	49.3703							LV Vol;d		uL	83.7935							LV Vol;d		uL	29.0805
LV Vol;s		uL	150.1							LV Vol;s		uL	30.9563							LV Vol;s		uL	52.2299							LV Vol;s		uL	21.3237
Measurement File	VSI_GenericPackage.sxml									Measurement File	VSI_GenericPackage.sxml									Measurement File	VSI_GenericPackage.sxml									Measurement File	VSI_GenericPackage.sxml
Measurement Version	0									Measurement Version	0									Measurement Version	0									Measurement Version	0
Measurement Description	Generic Package									Measurement Description	Generic Package									Measurement Description	Generic Package									Measurement Description	Generic Package
Measurement	Mode	Parameter	Units	Value						Measurement	Mode	Parameter	Units	Value						Measurement	Mode	Parameter	Units	Value						Measurement	Mode	Parameter	Units	Value
LV Area 1	M-Mode	Heart Rate	BPM	473.451						LV Area 2	M-Mode	Heart Rate	BPM	417.876						LV Area 3	M-Mode	Heart Rate	BPM	443.623						LV Area 1	M-Mode	Heart Rate	BPM	295.445
LV Area 1	M-Mode	Diameter;s	mm	5.51943						LV Area 2	M-Mode	Diameter;s	mm	3.04568						LV Area 3	M-Mode	Diameter;s	mm	3.51049						LV Area 1	M-Mode	Diameter;s	mm	2.37352
LV Area 1	M-Mode	Diameter;d	mm	5.80835						LV Area 2	M-Mode	Diameter;d	mm	3.51411						LV Area 3	M-Mode	Diameter;d	mm	4.39953						LV Area 1	M-Mode	Diameter;d	mm	2.888
LV Area 1	M-Mode	Volume;s	uL	148.647						LV Area 2	M-Mode	Volume;s	uL	36.3751						LV Area 3	M-Mode	Volume;s	uL	51.2747						LV Area 1	M-Mode	Volume;s	uL	19.6676
LV Area 1	M-Mode	Volume;d	uL	167.109						LV Area 2	M-Mode	Volume;d	uL	51.4007						LV Area 3	M-Mode	Volume;d	uL	87.6923						LV Area 1	M-Mode	Volume;d	uL	31.9029
LV Area 1	M-Mode	Stroke Volume	uL	18.4626						LV Area 2	M-Mode	Stroke Volume	uL	15.0256						LV Area 3	M-Mode	Stroke Volume	uL	36.4176						LV Area 1	M-Mode	Stroke Volume	uL	12.2353
LV Area 1	M-Mode	Ejection Fraction	%	11.0482						LV Area 2	M-Mode	Ejection Fraction	%	29.2323						LV Area 3	M-Mode	Ejection Fraction	%	41.5288						LV Area 1	M-Mode	Ejection Fraction	%	38.3516
LV Area 1	M-Mode	Fractional Shortening	%	4.97411						LV Area 2	M-Mode	Fractional Shortening	%	13.3298						LV Area 3	M-Mode	Fractional Shortening	%	20.2078						LV Area 1	M-Mode	Fractional Shortening	%	17.8145
LV Area 1	M-Mode	Cardiac Output	mL/min	8.74113						LV Area 2	M-Mode	Cardiac Output	mL/min	6.27883						LV Area 3	M-Mode	Cardiac Output	mL/min	16.1557						LV Area 1	M-Mode	Cardiac Output	mL/min	3.61486
AS-IV 28days EF FS
VisualSonics? Measurement Export										VisualSonics? Measurement Export										VisualSonics? Measurement Export										VisualSonics? Measurement Export
Institution										Institution										Institution										Institution
Report Date	2021-07-14									Report Date	2021-07-14									Report Date	2021-07-14									Report Date	2021-07-14
Versioning Information										Versioning Information										Versioning Information										Versioning Information
Company Name	Model	SW Ver	SW Build	Rept Ver						Company Name	Model	SW Ver	SW Build	Rept Ver						Company Name	Model	SW Ver	SW Build	Rept Ver						Company Name	Model	SW Ver	SW Build	Rept Ver
VisualSonics?	Vevo? LAB	1.7.1	7101	8						VisualSonics?	Vevo? LAB	1.7.1	7101	8						VisualSonics?	Vevo? LAB	1.7.1	7101	8						VisualSonics?	Vevo? LAB	1.7.1	7101	8
Study	1									Study	1									Study	1									Study	1
Study Name	ZW-7-7									Study Name	ZW-7-7									Study Name	ZW-7-7									Study Name	ZW-7-7
Owner User Name	ZW									Owner User Name	ZW									Owner User Name	ZW									Owner User Name	ZW
Granting Institution										Granting Institution										Granting Institution										Granting Institution
Study Date	2021-07-07									Study Date	2021-07-07									Study Date	2021-07-07									Study Date	2021-07-07
Study Time	08:50:35									Study Time	08:50:35									Study Time	08:50:35									Study Time	08:50:35
Study Notes										Study Notes										Study Notes										Study Notes
Series Name	HJ-1									Series Name	HJ-3									Series Name	HJ-5									Series Name	HJ-6
Acquired By	asun									Acquired By	asun									Acquired By	asun									Acquired By	asun
Series Date	2021-07-07									Series Date	2021-07-07									Series Date	2021-07-07									Series Date	2021-07-07
Series Time	10:01:36									Series Time	09:57:58									Series Time	10:04:18									Series Time	10:06:59
Animal ID										Animal ID										Animal ID										Animal ID
Sex										Sex										Sex										Sex
Series Notes										Series Notes										Series Notes										Series Notes
Application	Cardiology									Application	Cardiology									Application	Cardiology									Application	Cardiology
Measurement Package	Cardiac Package									Measurement Package	Cardiac Package									Measurement Package	Cardiac Package									Measurement Package	Cardiac Package
Color										Color										Color										Color
Strain										Strain										Strain										Strain
Source										Source										Source										Source
Weight										Weight										Weight										Weight
Type										Type										Type										Type
Date of birth										Date of birth										Date of birth										Date of birth
Temperature										Temperature										Temperature										Temperature
Heart rate										Heart rate										Heart rate										Heart rate
Anesthetic Type										Anesthetic Type										Anesthetic Type										Anesthetic Type
Anesthetic On										Anesthetic On										Anesthetic On										Anesthetic On
Anesthetic Off										Anesthetic Off										Anesthetic Off										Anesthetic Off
Protocol ID										Protocol ID										Protocol ID										Protocol ID
Protocol Name										Protocol Name										Protocol Name										Protocol Name
Injectable										Injectable										Injectable										Injectable
Injection Site										Injection Site										Injection Site										Injection Site
Injection Amount										Injection Amount										Injection Amount										Injection Amount
Measurement File	VSI_GenericPackage.sxml									Measurement File	VSI_CardiacPackage.sxml									Measurement File	VSI_CardiacPackage.sxml									Measurement File	VSI_CardiacPackage.sxml
Measurement Version	0									Measurement Version	1									Measurement Version	1									Measurement Version	1
Measurement Description	Generic Package									Measurement Description	Cardiac Package									Measurement Description	Cardiac Package									Measurement Description	Cardiac Package
										Protocol Name	PSLAX M-Mode									Protocol Name	PSLAX M-Mode									Protocol Name	PSLAX M-Mode
Measurement	Mode	Parameter	Units	Value
LV Area 35	M-Mode	Heart Rate	BPM	384.359						Measurement	Mode	Parameter	Units	Avg	STD	Instance 1	Instance 2	Instance 3		Measurement	Mode	Parameter	Units	Avg	STD	Instance 1	Instance 2	Instance 3		Measurement	Mode	Parameter	Units	Avg	STD	Instance 1	Instance 2	Instance 3
LV Area 35	M-Mode	Diameter;s	mm	2.89164						IVS;d	M-Mode	Depth	mm	0.818182	0.0354283	0.797727	0.859091	0.797727		IVS;d	M-Mode	Depth	mm	0.675	0.0613636	0.675	0.613636	0.736364		IVS;d	M-Mode	Depth	mm	0.879545	0.035428	0.859091	0.859091	0.920455
LV Area 35	M-Mode	Diameter;d	mm	3.81502						IVS;s	M-Mode	Depth	mm	1.41136	0.162353	1.59546	1.35	1.28864		IVS;s	M-Mode	Depth	mm	0.940909	0.0937345	1.04318	0.920455	0.859091		IVS;s	M-Mode	Depth	mm	1.37045	0.127739	1.22727	1.41136	1.47273
LV Area 35	M-Mode	Volume;s	uL	32.1075						LVID;d	M-Mode	Depth	mm	3.55909	0.106285	3.62046	3.43636	3.62046		LVID;d	M-Mode	Depth	mm	3.72273	0.0708566	3.68182	3.80455	3.68182		LVID;d	M-Mode	Depth	mm	3.62046	0.122727	3.62046	3.49773	3.74318
LV Area 35	M-Mode	Volume;d	uL	62.5693						LVID;s	M-Mode	Depth	mm	2.51591	0.122727	2.39318	2.63864	2.51591		LVID;s	M-Mode	Depth	mm	2.78182	0.0354283	2.82273	2.76136	2.76136		LVID;s	M-Mode	Depth	mm	2.61818	0.0708566	2.7	2.57727	2.57727
LV Area 35	M-Mode	Stroke Volume	uL	30.4618						LVPW;d	M-Mode	Depth	mm	0.797727	0.122727	0.797727	0.920455	0.675		LVPW;d	M-Mode	Depth	mm	0.613636	N/A	0.613636	0.613636	0.613636		LVPW;d	M-Mode	Depth	mm	0.593182	0.0708566	0.552273	0.675	0.552273
LV Area 35	M-Mode	Ejection Fraction	%	48.6849						LVPW;s	M-Mode	Depth	mm	0.961364	0.141713	1.04318	0.797727	1.04318		LVPW;s	M-Mode	Depth	mm	0.879545	0.035428	0.859091	0.859091	0.920455		LVPW;s	M-Mode	Depth	mm	0.920455	0.106285	0.797727	0.981818	0.981818
LV Area 35	M-Mode	Fractional Shortening	%	24.2038
LV Area 35	M-Mode	Cardiac Output	mL/min	11.7083						Calculation		Units								Calculation		Units								Calculation		Units
										EF		%	57.1803							EF		%	50.6979							EF		%	54.6275
Measurement File	VSI_CardiacPackage.sxml									FS		%	29.3103							FS		%	25.2747							FS		%	27.6836
Measurement Version	1									LV Mass		mg	98.4621							LV Mass		mg	78.1979							LV Mass		mg	89.1511
Measurement Description	Cardiac Package									LV Mass (Corrected)		mg	78.7697							LV Mass (Corrected)		mg	62.5583							LV Mass (Corrected)		mg	71.3209
										LV Vol;d		uL	52.9585							LV Vol;d		uL	58.9843							LV Vol;d		uL	55.177
Protocol Name	PSLAX M-Mode									LV Vol;s		uL	22.6767							LV Vol;s		uL	29.0805							LV Vol;s		uL	25.0352
Measurement	Mode	Parameter	Units	Avg	STD	Instance 1	Instance 2	Instance 3
IVS;d	M-Mode	Depth	mm	0.715909	0.0354283	0.736364	0.675	0.736364		Measurement File	VSI_GenericPackage.sxml									Measurement File	VSI_GenericPackage.sxml									Measurement File	VSI_GenericPackage.sxml
IVS;s	M-Mode	Depth	mm	1.06364	0.0708566	0.981818	1.10455	1.10455		Measurement Version	0									Measurement Version	0									Measurement Version	0
LVID;d	M-Mode	Depth	mm	3.96818	0.127739	3.92727	4.11136	3.86591		Measurement Description	Generic Package									Measurement Description	Generic Package									Measurement Description	Generic Package
LVID;s	M-Mode	Depth	mm	2.98636	0.127739	3.12954	2.94545	2.88409
LVPW;d	M-Mode	Depth	mm	0.818182	0.127739	0.920455	0.675	0.859091
LVPW;s	M-Mode	Depth	mm	1.125	0.0937345	1.04318	1.10455	1.22727		Measurement	Mode	Parameter	Units	Value						Measurement	Mode	Parameter	Units	Value						Measurement	Mode	Parameter	Units	Value
										LV Area 33	M-Mode	Heart Rate	BPM	504.909						LV Area 32	M-Mode	Heart Rate	BPM	377.655						LV Area 31	M-Mode	Heart Rate	BPM	335.469
Calculation		Units								LV Area 33	M-Mode	Diameter;s	mm	2.43992						LV Area 32	M-Mode	Diameter;s	mm	2.84681						LV Area 31	M-Mode	Diameter;s	mm	2.40986
EF		%	49.6066							LV Area 33	M-Mode	Diameter;d	mm	3.48915						LV Area 32	M-Mode	Diameter;d	mm	3.67671						LV Area 31	M-Mode	Diameter;d	mm	3.35633
FS		%	24.7423							LV Area 33	M-Mode	Volume;s	uL	21.0589						LV Area 32	M-Mode	Volume;s	uL	30.8164						LV Area 31	M-Mode	Volume;s	uL	20.765
LV Mass		mg	109.614							LV Area 33	M-Mode	Volume;d	uL	50.652						LV Area 32	M-Mode	Volume;d	uL	57.3096						LV Area 31	M-Mode	Volume;d	uL	46.11
LV Mass (Corrected)		mg	87.6909							LV Area 33	M-Mode	Stroke Volume	uL	29.5931						LV Area 32	M-Mode	Stroke Volume	uL	26.4932						LV Area 31	M-Mode	Stroke Volume	uL	25.345
LV Vol;d		uL	68.6843							LV Area 33	M-Mode	Ejection Fraction	%	58.4243						LV Area 32	M-Mode	Ejection Fraction	%	46.2282						LV Area 31	M-Mode	Ejection Fraction	%	54.9664
LV Vol;s		uL	34.6123							LV Area 33	M-Mode	Fractional Shortening	%	30.0711						LV Area 32	M-Mode	Fractional Shortening	%	22.5719						LV Area 31	M-Mode	Fractional Shortening	%	28.1995
										LV Area 33	M-Mode	Cardiac Output	mL/min	14.9418						LV Area 32	M-Mode	Cardiac Output	mL/min	10.0053						LV Area 31	M-Mode	Cardiac Output	mL/min	8.50246
Bet 28days EF FS
VisualSonics? Measurement Export										VisualSonics? Measurement Export										VisualSonics? Measurement Export										VisualSonics? Measurement Export
Institution										Institution										Institution										Institution
Report Date	2021-07-14									Report Date	2021-07-14									Report Date	2021-07-14									Report Date	2021-07-14
Versioning Information										Versioning Information										Versioning Information										Versioning Information
Company Name	Model	SW Ver	SW Build	Rept Ver						Company Name	Model	SW Ver	SW Build	Rept Ver						Company Name	Model	SW Ver	SW Build	Rept Ver						Company Name	Model	SW Ver	SW Build	Rept Ver
VisualSonics?	Vevo? LAB	1.7.1	7101	8						VisualSonics?	Vevo? LAB	1.7.1	7101	8						VisualSonics?	Vevo? LAB	1.7.1	7101	8						VisualSonics?	Vevo? LAB	1.7.1	7101	8
Study	1									Study	1									Study	1									Study	1
Study Name	ZW-7-7									Study Name	ZW-7-7									Study Name	ZW-7-7									Study Name	ZW-7-7
Owner User Name	ZW									Owner User Name	ZW									Owner User Name	ZW									Owner User Name	ZW
Granting Institution										Granting Institution										Granting Institution										Granting Institution
Study Date	2021-07-07									Study Date	2021-07-07									Study Date	2021-07-07									Study Date	2021-07-07
Study Time	08:50:35									Study Time	08:50:35									Study Time	08:50:35									Study Time	08:50:35
Study Notes										Study Notes										Study Notes										Study Notes
Series Name	Yang-2									Series Name	Yang-3									Series Name	Yang-5									Series Name	Yang-6
Acquired By	asun									Acquired By	asun									Acquired By	asun									Acquired By	asun
Series Date	2021-07-07									Series Date	2021-07-07									Series Date	2021-07-07									Series Date	2021-07-07
Series Time	10:16:48									Series Time	10:21:29									Series Time	10:19:04									Series Time	10:10:42
Animal ID										Animal ID										Animal ID										Animal ID
Sex										Sex										Sex										Sex
Series Notes										Series Notes										Series Notes										Series Notes
Application	Cardiology									Application	Cardiology									Application	Cardiology									Application	Cardiology
Measurement Package	Cardiac Package									Measurement Package	Cardiac Package									Measurement Package	Cardiac Package									Measurement Package	Cardiac Package
Color										Color										Color										Color
Strain										Strain										Strain										Strain
Source										Source										Source										Source
Weight										Weight										Weight										Weight
Type										Type										Type										Type
Date of birth										Date of birth										Date of birth										Date of birth
Temperature										Temperature										Temperature										Temperature
Heart rate										Heart rate										Heart rate										Heart rate
Anesthetic Type										Anesthetic Type										Anesthetic Type										Anesthetic Type
Anesthetic On										Anesthetic On										Anesthetic On										Anesthetic On
Anesthetic Off										Anesthetic Off										Anesthetic Off										Anesthetic Off
Protocol ID										Protocol ID										Protocol ID										Protocol ID
Protocol Name										Protocol Name										Protocol Name										Protocol Name
Injectable										Injectable										Injectable										Injectable
Injection Site										Injection Site										Injection Site										Injection Site
Injection Amount										Injection Amount										Injection Amount										Injection Amount
Measurement File	VSI_CardiacPackage.sxml									Measurement File	VSI_CardiacPackage.sxml									Measurement File	VSI_CardiacPackage.sxml									Measurement File	VSI_CardiacPackage.sxml
Measurement Version	1									Measurement Version	1									Measurement Version	1									Measurement Version	1
Measurement Description	Cardiac Package									Measurement Description	Cardiac Package									Measurement Description	Cardiac Package									Measurement Description	Cardiac Package
Protocol Name	PSLAX M-Mode									Protocol Name	PSLAX M-Mode									Protocol Name	PSLAX M-Mode									Protocol Name	PSLAX M-Mode
Measurement	Mode	Parameter	Units	Avg	STD	Instance 1	Instance 2	Instance 3		Measurement	Mode	Parameter	Units	Avg	STD	Instance 1	Instance 2	Instance 3		Measurement	Mode	Parameter	Units	Avg	STD	Instance 1	Instance 2	Instance 3		Measurement	Mode	Parameter	Units	Avg	STD	Instance 1	Instance 2	Instance 3
IVS;d	M-Mode	Depth	mm	0.675	0.0613636	0.613636	0.736364	0.675		IVS;d	M-Mode	Depth	mm	0.838636	0.035428	0.797727	0.859091	0.859091		IVS;d	M-Mode	Depth	mm	1.08409	0.0937345	1.10455	1.16591	0.981818		IVS;d	M-Mode	Depth	mm	0.695455	0.0354283	0.675	0.675	0.736364
IVS;s	M-Mode	Depth	mm	1.08409	0.0708566	1.04318	1.16591	1.04318		IVS;s	M-Mode	Depth	mm	1.16591	0.106285	1.28864	1.10455	1.10455		IVS;s	M-Mode	Depth	mm	1.32954	0.0937345	1.22727	1.41136	1.35		IVS;s	M-Mode	Depth	mm	1.32954	0.0708566	1.28864	1.41136	1.28864
LVID;d	M-Mode	Depth	mm	4.66364	0.162353	4.60227	4.84773	4.54091		LVID;d	M-Mode	Depth	mm	3.92727	0.324706	4.17273	4.05	3.55909		LVID;d	M-Mode	Depth	mm	3.98864	0.0613636	3.98864	3.92727	4.05		LVID;d	M-Mode	Depth	mm	4.13182	0.0354283	4.17273	4.11136	4.11136
LVID;s	M-Mode	Depth	mm	3.31364	0.0613636	3.375	3.25227	3.31364		LVID;s	M-Mode	Depth	mm	2.96591	0.0354283	2.94545	2.94545	3.00682		LVID;s	M-Mode	Depth	mm	2.96591	0.0937345	3.06818	2.94545	2.88409		LVID;s	M-Mode	Depth	mm	2.80227	0.0354283	2.76136	2.82273	2.82273
LVPW;d	M-Mode	Depth	mm	0.981818	0.281204	1.04318	0.675	1.22727		LVPW;d	M-Mode	Depth	mm	0.818182	0.141713	0.736364	0.736364	0.981818		LVPW;d	M-Mode	Depth	mm	0.838636	0.0937345	0.859091	0.920455	0.736364		LVPW;d	M-Mode	Depth	mm	0.736364	0.122727	0.736364	0.859091	0.613636
LVPW;s	M-Mode	Depth	mm	1.84091	0.22125	2.08636	1.65682	1.77954		LVPW;s	M-Mode	Depth	mm	1.24773	0.127739	1.35	1.28864	1.10455		LVPW;s	M-Mode	Depth	mm	1.08409	0.0708566	1.04318	1.04318	1.16591		LVPW;s	M-Mode	Depth	mm	1.08409	0.0708566	1.16591	1.04318	1.04318
Calculation		Units								Calculation		Units								Calculation		Units								Calculation		Units
EF		%	55.6538							EF		%	49.2106							EF		%	51.0486							EF		%	60.8304
FS		%	28.9474							FS		%	24.4792							FS		%	25.641							FS		%	32.1782
LV Mass		mg	159.065							LV Mass		mg	119.57							LV Mass		mg	150.697							LV Mass		mg	107.068
LV Mass (Corrected)		mg	127.252							LV Mass (Corrected)		mg	95.6556							LV Mass (Corrected)		mg	120.557							LV Mass (Corrected)		mg	85.6544
LV Vol;d		uL	100.518							LV Vol;d		uL	67.0123							LV Vol;d		uL	69.5285							LV Vol;d		uL	75.594
LV Vol;s		uL	44.5759							LV Vol;s		uL	34.0352							LV Vol;s		uL	34.0352							LV Vol;s		uL	29.6099
Measurement File	VSI_GenericPackage.sxml									Measurement File	VSI_GenericPackage.sxml									Measurement File	VSI_GenericPackage.sxml									Measurement File	VSI_GenericPackage.sxml
Measurement Version	0									Measurement Version	0									Measurement Version	0									Measurement Version	0
Measurement Description	Generic Package									Measurement Description	Generic Package									Measurement Description	Generic Package									Measurement Description	Generic Package
Measurement	Mode	Parameter	Units	Value						Measurement	Mode	Parameter	Units	Value						Measurement	Mode	Parameter	Units	Value						Measurement	Mode	Parameter	Units	Value
LV Area 12	M-Mode	Heart Rate	BPM	383.438						LV Area 11	M-Mode	Heart Rate	BPM	410.023						LV Area 9	M-Mode	Heart Rate	BPM	376.668						LV Area 8	M-Mode	Heart Rate	BPM	519.106
LV Area 12	M-Mode	Diameter;s	mm	3.11512						LV Area 11	M-Mode	Diameter;s	mm	2.95257						LV Area 9	M-Mode	Diameter;s	mm	2.65664						LV Area 8	M-Mode	Diameter;s	mm	2.80561
LV Area 12	M-Mode	Diameter;d	mm	4.70581						LV Area 11	M-Mode	Diameter;d	mm	4.03125						LV Area 9	M-Mode	Diameter;d	mm	4.02628						LV Area 8	M-Mode	Diameter;d	mm	3.93525
LV Area 12	M-Mode	Volume;s	uL	38.388						LV Area 11	M-Mode	Volume;s	uL	33.6618						LV Area 9	M-Mode	Volume;s	uL	25.9679						LV Area 8	M-Mode	Volume;s	uL	29.7085
LV Area 12	M-Mode	Volume;d	uL	102.728						LV Area 11	M-Mode	Volume;d	uL	71.3221						LV Area 9	M-Mode	Volume;d	uL	71.0968						LV Area 8	M-Mode	Volume;d	uL	67.3471
LV Area 12	M-Mode	Stroke Volume	uL	64.3401						LV Area 11	M-Mode	Stroke Volume	uL	37.6603						LV Area 9	M-Mode	Stroke Volume	uL	45.1289						LV Area 8	M-Mode	Stroke Volume	uL	37.6387
LV Area 12	M-Mode	Ejection Fraction	%	62.6315						LV Area 11	M-Mode	Ejection Fraction	%	52.8031						LV Area 9	M-Mode	Ejection Fraction	%	63.4753						LV Area 8	M-Mode	Ejection Fraction	%	55.8876
LV Area 12	M-Mode	Fractional Shortening	%	33.8028						LV Area 11	M-Mode	Fractional Shortening	%	26.7579						LV Area 9	M-Mode	Fractional Shortening	%	34.0174						LV Area 8	M-Mode	Fractional Shortening	%	28.7055
LV Area 12	M-Mode	Cardiac Output	mL/min	24.6704						LV Area 11	M-Mode	Cardiac Output	mL/min	15.4416						LV Area 9	M-Mode	Cardiac Output	mL/min	16.9986						LV Area 8	M-Mode	Cardiac Output	mL/min	19.5385
HE Staining
				Normal							Model						AS-IV							Bet
Masson staining
				Normal							Model						AS-IV							Bet
CD31
				Normal							Model						AS-IV							Bet
Merge
RFP
GFP
DAPI
SMA
				Normal							Model						AS-IV							Bet
Merge
RFP
GFP
DAPI
Transmission Electron Microscope
				Normal							Model						AS-IV							Bet
Cell viability
					Model	Model	0.01umol	0.05umol	0.1umol	1umol	5umol	10umol	20umol	50umol
	H AS-IV 450nm		Temperature(¡C)	1	2	3	4	5	6	7	8	9	10	11	12
			27.3	0.0489	0.0389	0.0396	0.0391	0.0388	0.0388	0.0388	0.0389	0.0398	0.0391	0.0382	0.0486
				0.0388	0.362	0.4904	0.4061	0.5392	0.5306	0.8572	0.4127	0.8712	0.4545	0.2446	0.0397
				0.0388	0.4134	0.6164	0.1843	0.5277	0.5448	0.5282	0.5683	0.5537	0.5132	0.47	0.0393
				0.0388	0.5508	0.6434	0.4657	0.5801	0.4333	0.7285	0.5445	0.7085	0.6488	0.916	0.0386
				0.0396	0.589	0.186	0.4282	0.6599	0.586	0.6104	0.9161	0.4836	0.7193	0.6039	0.0395
				0.0394	0.56	0.5129	0.8288	0.4576	0.8485	0.7753	0.4311	0.7413	0.6192	0.5948	0.0394
			0.001umol	0.0385	0.7953	0.6528	0.8716	0.5956	0.7861	0.5492	0.5575	0.5459	0.462	0.649	0.039	0.005umol
			100umol	0.0407	0.3132	0.1896	0.2132	0.1764	0.1936	0.0407	0.0404	0.0406	0.0397	0.0405	0.0488
					Model	Model	0.01umol	0.05umol	0.1umol	1umol	5umol	10umol	20umol	50umol
	H AS-IV 630nm		Temperature(¡C)	1	2	3	4	5	6	7	8	9	10	11	12
			27.3	0.0448	0.0349	0.0365	0.0352	0.0358	0.0358	0.0357	0.0354	0.0355	0.0347	0.035	0.0452
				0.0355	0.0677	0.0726	0.0654	0.0705	0.0703	0.0757	0.0671	0.0756	0.0699	0.0588	0.0358
				0.0351	0.0706	0.0719	0.0477	0.0683	0.068	0.0676	0.0715	0.0716	0.0656	0.0717	0.0358
				0.0352	0.0735	0.073	0.0691	0.0688	0.0666	0.0725	0.0687	0.0728	0.0726	0.0814	0.035
				0.0359	0.0733	0.0491	0.066	0.0708	0.0668	0.0711	0.0703	0.0682	0.0755	0.0733	0.0362
				0.0352	0.0756	0.0724	0.0729	0.0638	0.0753	0.0751	0.0652	0.0744	0.0729	0.0765	0.0361
			0.001umol	0.0355	0.0783	0.0752	0.079	0.0732	0.0775	0.0711	0.0725	0.071	0.0714	0.0767	0.036	0.005umol
			100umol	0.0366	0.0655	0.0517	0.0545	0.0493	0.0511	0.0376	0.0367	0.036	0.0365	0.0367	0.0453
						Normal
N 450nm			Temperature(¡C)	1	2	3	4	5	6	7	8	9	10	11	12
			27.2	0.1176	0.133	0.0491	0.0492	0.049	0.049	0.0393	0.0389	0.039	0.0392	0.0382	0.0487
				0.0397	1.1564	1.2776	1.2646	1.4435	0.0393	1.4981	1.4433	1.3954	1.3301	0.0427	0.0489
				0.0404	1.0751	1.3018	1.3741	1.4822	0.0396	1.4831	1.5151	1.4545	1.5707	0.0423	0.0504
				0.0399	1.174	1.5164	1.4714	1.3306	0.0391	1.3835	1.3554	1.6317	1.4309	0.0396	0.0499
				0.0413	1.447	1.3739	1.5068	1.1785	0.0394	1.5823	1.4235	1.4839	1.4158	0.0409	0.0496
				0.0474	1.1199	1.2582	1.502	1.204	0.0391	1.5454	1.357	1.4271	1.6414	0.0401	0.0492
				0.0453	0.5627	0.1868	0.7349	0.2579	0.1933	0.4353	0.6501	0.921	0.1886	0.8168	0.0442
				0.0494	0.0412	0.0411	0.0405	0.0406	0.0402	0.041	0.0409	0.0416	0.0413	0.0417	0.0411
						Normal
N 630nm			Temperature(¡C)	1	2	3	4	5	6	7	8	9	10	11	12
			27.2	0.0423	0.0424	0.0448	0.0442	0.0449	0.045	0.0357	0.0351	0.0341	0.0345	0.0349	0.0451
				0.0363	0.0826	0.0776	0.0778	0.0803	0.0356	0.0924	0.0794	0.0804	0.08	0.0356	0.0444
				0.0365	0.0811	0.0805	0.0815	0.0805	0.0356	0.0797	0.0806	0.0802	0.0801	0.0383	0.046
				0.036	0.0803	0.0792	0.0801	0.0761	0.0355	0.0945	0.0827	0.079	0.0799	0.0356	0.0455
				0.0371	0.0855	0.0812	0.0796	0.0785	0.0349	0.0823	0.0839	0.091	0.0795	0.0371	0.0455
				0.0419	0.0809	0.0796	0.076	0.0777	0.0364	0.0835	0.0815	0.0833	0.1124	0.0367	0.0452
				0.042	0.0754	0.0502	0.0757	0.0565	0.0493	0.0687	0.0758	0.0922	0.0485	0.0823	0.0401
				0.0443	0.0367	0.0379	0.0377	0.0363	0.0374	0.0378	0.0367	0.0369	0.0377	0.0377	0.0383
actin
AS-IV	Model	Normal		AS-IV	Model	Normal	AS-IV	Model	Normal			AS-IV	Model	Normal		AS-IV	Model	Normal		AS-IV	Model	Normal		AS-IV	Model	Normal		AS-IV	Model	Normal		AS-IV	Model	Normal
BAX
AS-IV	Model	Normal		AS-IV	Model	Normal	AS-IV	Model	Normal			AS-IV	Model	Normal		AS-IV	Model	Normal	AS-IV	Model	Normal			AS-IV	Model	Normal		AS-IV	Model	Normal	AS-IV	Model	Normal
Bcl2
AS-IV	Model	Normal		AS-IV	Model	Normal	AS-IV	Model	Normal			AS-IV	Model	Normal		AS-IV	Model	Normal	AS-IV	Model	Normal			AS-IV	Model	Normal		AS-IV	Model	Normal	AS-IV	Model	Normal
JC-1
				Normal							Model						AS-IV
ATP
Plate information
Plate	Repeat	Barcode	Inside temperature at start	Inside temperature at end	Ambient temperature at start	Ambient temperature at end	Meas	ScanX	ScanY	Measinfo	Kinetics	Measurement date
1	1		26.35	26.35	24.7	24.8	Meas A	0	0	De=USLum Ex=N/A Em=N/A	1	9/28/2021 1:47:49 PM
No background information available.
Results for Meas A - (CPS)			Normal	Model	AS-IV
	1	2	3	4	5	6	7	8	9	10	11	12
A	30	39710	0	20	20	50	20	0	30	20	20	40
B	0	12090	837	252	492	0	30	30	30	20	30	20
C	30	5400	828	347	528	0	30	70	20	0	30	20
D	30	2780	854	411	626	30	20	20	0	20	40	0
E	40	1340	30	0	30	30	30	50	20	20	20	30
F	0	500	30	30	30	30	30	50	20	20	40	20
G	30	210	20	60	0	50	50	20	30	20	50	50
H	30	30	30	30	30	30	20	30	20	20	20	30
Basic assay information
Assay ID:				1891
Assay Started:				9/28/2021 1:47:08 PM
Assay Finished:				9/28/2021 1:48:00 PM
Assay Exported:				9/28/2021 1:48:05 PM
Assay Started By:				N/A
Protocol ID:				100164
Protocol Name:				Lum ZW
Serial#:				23001401
Protocol information
Protocol:
Protocol name				Lum ZW
Number of assay repeats				1
Start assay repeat each				N/A
Number of plate repeats				1
Start plate repeat each				N/A
Mode of measurement				By Rows bi-directional
Rotated plate				No
Soft move				No
Protocol notes
Plate type:
Name of the plate type				96 General
Number of rows				8
Number of columns				12
Number of the wells in the plate				96
Height of the plate				14.35 mm
Diameter of the well				6.5 mm
Volume of the well				300 祃
Coordinates of corners:
96 General
14.38 mm x------------------------------------------------------ x 113.38 mm
11.24 mm 11.24 mm
14.38 mm x------------------------------------------------------ x 113.38 mm
74.24 mm 74.24 mm
Platemap:
Plate				1
	1	2	3	4	5	6	7	8	9	10	11	12
A	-	-	-	-	-	-	-	-	-	-	-	-
B	-	-	-	-	-	-	-	-	-	-	-	-
C	-	-	-	-	-	-	-	-	-	-	-	-
D	-	-	-	-	-	-	-	-	-	-	-	-
E	-	-	-	-	-	-	-	-	-	-	-	-
F	-	-	-	-	-	-	-	-	-	-	-	-
G	-	-	-	-	-	-	-	-	-	-	-	-
H	-	-	-	-	-	-	-	-	-	-	-	-
- - Undefined
Calculations:
Plate				1
Formula index				Calc 1
Formula name				Crosstalk correction
Formula				Crosstalk correction where Measurement: A
Auto export parameters:
Export format				Plate5
Picture				No
Add plate number to the file name				Yes
Each plate to separate file				No
Field separator to use				System
File name format				<DefaultDataFolder>\ZW\<Date>\<ProtocolName>_<AssayID>.csv
Exported data				MeasA:Result
Operations:
Plate 1
Measurement
Meas				A
Tech				Luminescence
Measurements:
Meas				A
Measurement height				0.1 mm
Measurement time				0.1 s
CT				0
Last edited				4/7/2021 3:39:38 PM
Last edited by				EnSpire
Factory preset				No
Instrument:
Serial number				23001401
Nickname				EnSpire
Normalization:
Exported with EnSpire Workstation version 4.13.3005.1482
actin
AS-IV	Model	Normal		AS-IV	Model	Normal	AS-IV	Model	Normal			AS-IV	Model	Normal		AS-IV	Model	Normal		AS-IV	Model	Normal		AS-IV	Model	Normal		AS-IV	Model	Normal		AS-IV	Model	Normal
Sirt3
AS-IV	Model	Normal		AS-IV	Model	Normal	AS-IV	Model	Normal			AS-IV	Model	Normal		AS-IV	Model	Normal		AS-IV	Model	Normal		AS-IV	Model	Normal		AS-IV	Model	Normal		AS-IV	Model	Normal
Cytochrome C
AS-IV	Model	Normal		AS-IV	Model	Normal	AS-IV	Model	Normal			AS-IV	Model	Normal		AS-IV	Model	Normal		AS-IV	Model	Normal		AS-IV	Model	Normal		AS-IV	Model	Normal		AS-IV	Model	Normal
VDAC1
AS-IV	AS-IV	AS-IV	Model	Model	Model	Normal	Normal	Normal				AS-IV	AS-IV	AS-IV	Model	Model	Model	Normal	Normal					AS-IV	AS-IV	AS-IV	Model	Model	Model	Normal	Normal	Normal
Drp1
AS-IV	AS-IV	AS-IV	Model	Model	Model	Normal	Normal	Normal				AS-IV	AS-IV	AS-IV	Model	Model	Model	Normal	Normal								AS-IV	AS-IV	AS-IV	Model	Model	Model	Normal	Normal
Opa1
AS-IV	AS-IV	AS-IV	Model	Model	Model	Normal	Normal	Normal				AS-IV	AS-IV	AS-IV	Model	Model	Model	Normal	Normal					AS-IV	AS-IV	AS-IV	Model	Model	Model	Normal	Normal	Normal
