# Supplementary material for: Astragaloside IV Alleviates Infarction Induced Cardiomyocyte Injury by Improving Mitochondrial Morphology and Function
Source: Front Cardiovasc Med. 2022 Feb 21;9:810541. doi: 10.3389/fcvm.2022.810541 (PMC8899080; doi:10.3389/fcvm.2022.810541)
Supplement: Supplementary file 2 [file Table_2.XLSX]

## Sheet: Sheet1
Figure4
actin								sirt3							p/drp1						Drp1
		N M AS-IV Bet								N M AS-IV Bet						N M AS-IV Bet							N M AS-IV Bet
cck				normal
N	Temperature(¡C)	1	2	3	4	5	6	7	8	9	10	11	12
	17.3	0.0478	0.0398	0.0397	0.048	0.0488	0.0484	0.0482	0.0481	0.0482	0.0488	0.0488	0.0482
		0.0482	1.2555	0.6751	0.0486	0.0461	0.0464	0.0453	0.0449	0.045	0.0446	0.0457	0.0454
		0.0413	0.498	0.6484	0.0403	0.0487	0.0493	0.0484	0.0485	0.0491	0.051	0.0544	0.0505
		0.0519	0.0407	0.6514	0.0652	0.0488	0.0492	0.0501	0.0485	0.0491	0.0489	0.0486	0.0492
		0.0493	0.0415	0.6518	0.0406	0.049	0.0492	0.0561	0.049	0.0487	0.0496	0.0496	0.0489
		0.0509	0.04	0.6618	0.0408	0.0496	0.0486	0.0483	0.0486	0.0551	0.0514	0.0513	0.0504
		0.0499	0.0406	0.6569	0.0382	0.0489	0.0516	0.0487	0.0483	0.0484	0.0503	0.0506	0.0488
		0.0481	0.0403	0.0405	0.0482	0.0491	0.0486	0.05	0.0485	0.0589	0.049	0.0497	0.0561
hypoxia
			0μM	0.005μM	0.01μM	0.05μM	0.1μM	0.5μM	1μM	5μM	10μM	20μM	50μM
	Temperature(¡C)	1	2	3	4	5	6	7	8	9	10	11	12
	17.3	0.0407	0.04	0.0403	0.0402	0.0408	0.0491	0.0399	0.0401	0.0423	0.0396	0.0399	0.04
		0.0513	0.3023	0.3626	0.4033	0.4576	0.4245	0.4359	0.4915	0.4105	0.4057	0.4345	0.4052
		0.0419	0.3435	0.3419	0.3725	0.4222	0.3738	0.4221	0.4631	0.4171	0.5237	0.4074	0.3668
		0.041	0.3474	0.3162	0.3983	0.4371	0.4074	0.4559	0.4976	0.4002	0.3991	0.3852	0.3678
		0.0398	0.3337	0.3481	0.3935	0.4056	0.4146	0.4441	0.4649	0.3892	0.3705	0.3935	0.3768
		0.0412	0.3333	0.3156	0.4192	0.3801	0.3957	0.4388	0.4926	0.3737	0.3702	0.3996	0.3888
		0.0448	0.2981	0.3334	0.3847	0.3621	0.4227	0.4295	0.4711	0.3924	0.3594	0.3622	0.3682
	100μM	0.0412	0.3022	0.3193	0.3244	0.3351	0.2755	0.287	0.252	0.0398	0.0404	0.0404	0.0401
Sirt3-siRNA-3
actin									Sirt3
									Normal	NC-siRNA	Sirt3-siRNA-1	Sirt3-siRNA-2	Sirt3-siRNA-3
Normal	NC-siRNA	Sirt3-siRNA-1	Sirt3-siRNA-2	Sirt3-siRNA-3
JC-1
Normal			M+NC-siRNA			M+Sirt3-siRNA			AS-IV-Sirt3-siRNA			AS-IV
Western blot
actin						sirt3						p-drp1					drp1
Normal	M+NC-siRNA	M+Sirt3-siRNA	AS-IV-Sirt3-siRNA	AS-IV		Normal	M+NC-siRNA	M+Sirt3-siRNA	AS-IV-Sirt3-siRNA	AS-IV		Normal	M+NC-siRNA	M+Sirt3-siRNA	AS-IV-Sirt3-siRNA	AS-IV	Normal	M+NC-siRNA	M+Sirt3-siRNA	AS-IV-Sirt3-siRNA	AS-IV
					→
																→
											→
→
