# Supplementary material for: Astragaloside IV Alleviates Infarction Induced Cardiomyocyte Injury by Improving Mitochondrial Morphology and Function
Source: Front Cardiovasc Med. 2022 Feb 21;9:810541. doi: 10.3389/fcvm.2022.810541 (PMC8899080; doi:10.3389/fcvm.2022.810541)
Supplement: Supplementary file 3 [file Table_3.XLSX]

## Sheet: Sheet1
	Normal				Model				AS-IV				Bet
