# Supplementary material for: Astragaloside IV Alleviates Infarction Induced Cardiomyocyte Injury by Improving Mitochondrial Morphology and Function
Source: Front Cardiovasc Med. 2022 Feb 21;9:810541. doi: 10.3389/fcvm.2022.810541 (PMC8899080; doi:10.3389/fcvm.2022.810541)
Supplement: Supplementary file 4 [file Data_Sheet_1.ZIP]

Archive with 17 entries (14 files):
- 20210909╡≥═÷/
- 20210909╡≥═÷/Exp_20210909_2/
- 20210909╡≥═÷/Exp_20210909_2/Backup/
- 20210909╡≥═÷/Exp_20210909_2/ExpSummaryForAPI.xml
- 20210909╡≥═÷/Exp_20210909_2/FITC.fcs
- 20210909╡≥═÷/Exp_20210909_2/HJ.fcs
- 20210909╡≥═÷/Exp_20210909_2/HJ1.fcs
- 20210909╡≥═÷/Exp_20210909_2/HJ2.fcs
- 20210909╡≥═÷/Exp_20210909_2/M.fcs
- 20210909╡≥═÷/Exp_20210909_2/M1.fcs
- 20210909╡≥═÷/Exp_20210909_2/M2.fcs
- 20210909╡≥═÷/Exp_20210909_2/N.fcs
- 20210909╡≥═÷/Exp_20210909_2/N1.fcs
- 20210909╡≥═÷/Exp_20210909_2/N2.fcs
- 20210909╡≥═÷/Exp_20210909_2/PI.fcs
- 20210909╡≥═÷/Exp_20210909_2/┐╒.fcs
- 20210909╡≥═÷/Exp_20210909_2.xit
