# Supplementary material for: Astragaloside IV Alleviates Infarction Induced Cardiomyocyte Injury by Improving Mitochondrial Morphology and Function
Source: Front Cardiovasc Med. 2022 Feb 21;9:810541. doi: 10.3389/fcvm.2022.810541 (PMC8899080; doi:10.3389/fcvm.2022.810541)
Supplement: Supplementary file 5 [file Data_Sheet_2.ZIP]

Archive with 15 entries (12 files):
- 20210915 ROS/
- 20210915 ROS/Exp_20210915_3/
- 20210915 ROS/Exp_20210915_3/Backup/
- 20210915 ROS/Exp_20210915_3/ExpSummaryForAPI.xml
- 20210915 ROS/Exp_20210915_3/HJ.fcs
- 20210915 ROS/Exp_20210915_3/HJ1.fcs
- 20210915 ROS/Exp_20210915_3/HJ2.fcs
- 20210915 ROS/Exp_20210915_3/M.fcs
- 20210915 ROS/Exp_20210915_3/M1.fcs
- 20210915 ROS/Exp_20210915_3/M2.fcs
- 20210915 ROS/Exp_20210915_3/N.fcs
- 20210915 ROS/Exp_20210915_3/N1.fcs
- 20210915 ROS/Exp_20210915_3/N2.fcs
- 20210915 ROS/Exp_20210915_3/┐╒░╫.fcs
- 20210915 ROS/Exp_20210915_3.xit
