# Supplementary material for: Astragaloside IV Alleviates Infarction Induced Cardiomyocyte Injury by Improving Mitochondrial Morphology and Function
Source: Front Cardiovasc Med. 2022 Feb 21;9:810541. doi: 10.3389/fcvm.2022.810541 (PMC8899080; doi:10.3389/fcvm.2022.810541)
Supplement: Supplementary file 6 [file Data_Sheet_3.ZIP]

Archive with 37 entries (34 files):
- 2021.12.28 FITC PI/
- 2021.12.28 FITC PI/Exp_20211228_2/
- 2021.12.28 FITC PI/Exp_20211228_2/AS-IV+siRNA-2.fcs
- 2021.12.28 FITC PI/Exp_20211228_2/AS-IV+siRNA-3.fcs
- 2021.12.28 FITC PI/Exp_20211228_2/AS-IV+siRNA.fcs
- 2021.12.28 FITC PI/Exp_20211228_2/AS-IV-2.fcs
- 2021.12.28 FITC PI/Exp_20211228_2/AS-IV-3.fcs
- 2021.12.28 FITC PI/Exp_20211228_2/AS-IV.fcs
- 2021.12.28 FITC PI/Exp_20211228_2/Backup/
- 2021.12.28 FITC PI/Exp_20211228_2/ExpSummaryForAPI.xml
- 2021.12.28 FITC PI/Exp_20211228_2/Exp_20211228_2.xit
- 2021.12.28 FITC PI/Exp_20211228_2/M+NCsiRNA-1.fcs
- 2021.12.28 FITC PI/Exp_20211228_2/M+NCsiRNA-2.fcs
- 2021.12.28 FITC PI/Exp_20211228_2/M+NCsiRNA.fcs
- 2021.12.28 FITC PI/Exp_20211228_2/M+siRNA-2.fcs
- 2021.12.28 FITC PI/Exp_20211228_2/M+siRNA-3.fcs
- 2021.12.28 FITC PI/Exp_20211228_2/M+siRNA.fcs
- 2021.12.28 FITC PI/Exp_20211228_2/Normal-2.fcs
- 2021.12.28 FITC PI/Exp_20211228_2/Normal-3.fcs
- 2021.12.28 FITC PI/Exp_20211228_2/Normal.fcs
- 2021.12.28 FITC PI/Exp_20211228_2/Tube8.fcs
- 2021.12.28 FITC PI/Exp_20211228_2.xit
- 2021.12.28 FITC PI/as-iv sirna.fcs
- 2021.12.28 FITC PI/as-iv sirna2.fcs
- 2021.12.28 FITC PI/as-iv-1.fcs
- 2021.12.28 FITC PI/as-iv-2.fcs
- 2021.12.28 FITC PI/as-iv.fcs
- 2021.12.28 FITC PI/as-ivsirna1.fcs
- 2021.12.28 FITC PI/c1.fcs
- 2021.12.28 FITC PI/c2.fcs
- 2021.12.28 FITC PI/c3.fcs
- 2021.12.28 FITC PI/m ncsirna.fcs
- 2021.12.28 FITC PI/m sirna.fcs
- 2021.12.28 FITC PI/m sirna1.fcs
- 2021.12.28 FITC PI/m-ncsirna1.fcs
- 2021.12.28 FITC PI/m-ncsirna2.fcs
- 2021.12.28 FITC PI/m-sirna2.fcs
